# Supplementary material for: Differential Regulation of Male-Hormones-Related Enhancers Revealed by Chromatin Accessibility and Transcriptional Profiles in Pig Liver
Source: Biomolecules. 2024 Apr 1;14(4):427. doi: 10.3390/biom14040427 (PMC11048672; doi:10.3390/biom14040427)
Supplement: Supplementary file 1 [file biomolecules-14-00427-s001.zip]

Archive with 11 entries (10 files):
- biomolecules-2920564-supplementary/
- biomolecules-2920564-supplementary/Supplementary_TableS1.xlsx
- biomolecules-2920564-supplementary/Supplementary_TableS10.xlsx
- biomolecules-2920564-supplementary/Supplementary_TableS2.xlsx
- biomolecules-2920564-supplementary/Supplementary_TableS3.xlsx
- biomolecules-2920564-supplementary/Supplementary_TableS4.xlsx
- biomolecules-2920564-supplementary/Supplementary_TableS5.xlsx
- biomolecules-2920564-supplementary/Supplementary_TableS6.xlsx
- biomolecules-2920564-supplementary/Supplementary_TableS7.xlsx
- biomolecules-2920564-supplementary/Supplementary_TableS8.xlsx
- biomolecules-2920564-supplementary/Supplementary_TableS9.xlsx
