# Supplementary material for: Differential Regulation of Male-Hormones-Related Enhancers Revealed by Chromatin Accessibility and Transcriptional Profiles in Pig Liver
Source: Biomolecules. 2024 Apr 1;14(4):427. doi: 10.3390/biom14040427 (PMC11048672; doi:10.3390/biom14040427)
Supplement: Supplementary file 1 [file biomolecules-14-00427-s001.zip › biomolecules-2920564-supplementary/Supplementary_TableS1.xlsx]

## Sheet: Sheet1
Supplementary Table S1: qPCR primer sequence.
List	Name	Primer sequence (5′ to 3′ )
1	HSD17B11-F	CAAAAGCCCTTCTTCCAGCG
2	HSD17B11-R	TTTCCCCACGGCTTCAAGTT
3	CYP2E1-F	GCACAAGGACAAAGGGGTCA
4	CYP2E1-R	TGTTTCCCCATCCCGAAGTC
5	SULT1A3-F	CCACTGGAGAGTTTCCAAGC
6	SULT1A3-R	GGGGCTCTCTGACACTTCTG
7	MORC1-F	CCTAGAGGCGGGAAGAGAAG
8	MORC1-R	GAAGAAGCCTGGGGTCTCTT
9	HSD17B2-F	GAGAAGATGGCGGCCTACAG
10	HSD17B2-R	GCCTGCGATGTTTGTTTGGA
11	CA3-F	GCTCCTCAGATGATCACGGA
12	CA3-R	GAACTCGCCTTTCTCACGTC
13	HMGCS2-F	AACCCACATGGAGAATGCGT
14	HMGCS2-R	GTGAAATGTCGCTCGATGCC
15	CYP1A2-F	TGAATTTGTGGAGACCGCCT
16	CYP1A2-R	ATAGGGCGCTTGTGATGTCC
17	GAPDH-F	ATTTGGCTACAGCAACAGGGT
18	GAPDH -R	ATTTGGCTACAGCAACAGGGT
