# Supplementary material for: Differential Regulation of Male-Hormones-Related Enhancers Revealed by Chromatin Accessibility and Transcriptional Profiles in Pig Liver
Source: Biomolecules. 2024 Apr 1;14(4):427. doi: 10.3390/biom14040427 (PMC11048672; doi:10.3390/biom14040427)
Supplement: Supplementary file 1 [file biomolecules-14-00427-s001.zip › biomolecules-2920564-supplementary/Supplementary_TableS10.xlsx]

## Sheet: Sheet1
Supplementary Table S10: DARs overlapped with SEs
chr	start	end
1	25878790	25879217
1	25917332	25917756
1	25918510	25918818
1	32042939	32043640
1	34727357	34727661
1	45100276	45100829
1	92853509	92853884
1	99422921	99423439
1	99430885	99431353
1	99435681	99436320
1	108505874	108506422
1	111403203	111403594
1	119050801	119051139
1	121525116	121525714
1	121533622	121533958
1	143526150	143526557
1	159720442	159720813
1	162347028	162347328
1	162373178	162373567
1	162487875	162488326
1	162493474	162493844
1	164988515	164988946
1	209273615	209274209
1	215585310	215585649
1	223794141	223794522
1	223889598	223890010
1	223899968	223900349
1	230860061	230860407
1	230877567	230877783
1	238762982	238763752
1	246229541	246229994
1	246259945	246260474
1	268567519	268567972
1	273594053	273594953
2	4664395	4665165
2	18841951	18842316
2	26548668	26550273
2	26600444	26600789
2	40965502	40965742
2	69930313	69930558
2	75239076	75239407
2	84642440	84643113
2	85314828	85315290
2	141970489	141970846
3	657005	657299
3	16913660	16914010
3	16938807	16939126
3	26633842	26634279
3	38238167	38238584
3	39940875	39941161
3	58840385	58840801
3	59003871	59004243
3	59013606	59014915
3	75535464	75535868
3	79670380	79670849
3	79722482	79722892
3	86645243	86645642
3	94242720	94243065
3	94322252	94323211
3	112026475	112026896
3	112029428	112029707
3	121706301	121706717
3	127513512	127514001
3	128820330	128820675
4	14281423	14281884
4	20805465	20805952
4	46447179	46448932
4	46457623	46458800
4	46459747	46460145
4	46461873	46462494
4	46465017	46465324
4	46468707	46469104
4	46470219	46471272
4	75806569	75806921
4	89155560	89156075
4	100321738	100322132
4	100323264	100323622
4	100336721	100337292
4	100338071	100338465
4	100339961	100340349
5	3373695	3374077
5	10742686	10743299
5	14949159	14949694
5	22457717	22458056
5	62247536	62247961
5	68741639	68741925
5	77203690	77204300
5	77228837	77229510
5	77234551	77234862
5	83720886	83721358
5	83735787	83736498
6	6430374	6430707
6	6435045	6435424
6	6437948	6438380
6	6451073	6451540
6	6456707	6457604
6	6459744	6460125
6	6462560	6463000
6	6463667	6464103
6	15938635	15939119
6	17181591	17182317
6	17243293	17243890
6	18497421	18498191
6	18499016	18499383
6	18499627	18500058
6	18502914	18503225
6	18505951	18506585
6	18508615	18510956
6	38774964	38775309
6	43181504	43181803
6	43186335	43186616
6	52778635	52778941
6	59730967	59731357
6	64194533	64194895
6	71890611	71890926
6	75258495	75258798
6	89581796	89582103
6	103657705	103658048
6	112601538	112602387
6	112613444	112613756
6	149798521	149798999
6	149804453	149804893
6	151241432	151241702
6	157243016	157243684
6	159307294	159308034
7	4476041	4476427
7	5155454	5155837
7	31243875	31244190
7	31256865	31257345
7	46876387	46876767
7	52487649	52487863
7	52499463	52499877
7	53471596	53472025
7	55785262	55785708
7	64531907	64532453
7	64559630	64560543
7	87992288	87992771
7	88035196	88035471
7	91909168	91909442
7	110410461	110410830
7	113479409	113480008
7	114219527	114220143
8	288623	288983
8	304223	305041
8	55892330	55893030
8	74562695	74563233
8	74570372	74570687
8	82941332	82941807
8	82949269	82949626
8	121169155	121169555
8	131500682	131501159
9	7307680	7308132
9	41648628	41648963
9	44427252	44427581
9	44449304	44449718
9	46166532	46166958
9	63255206	63256019
9	63264210	63264796
9	63287207	63287509
9	63291381	63292112
9	139272135	139272462
9	139328153	139328724
10	10145922	10146209
10	10181296	10181866
10	23020378	23020778
10	32868076	32868436
10	33977730	33978236
10	33987523	33987947
10	53628482	53629042
10	53649426	53649847
10	57873721	57874619
11	2837753	2838147
12	1002487	1002880
12	1004134	1004472
12	1010715	1011275
12	7652050	7652384
12	34645187	34645733
12	34656643	34657124
12	35606262	35606631
12	36063743	36064010
12	40128807	40129061
12	52688730	52689092
13	22350680	22350957
13	29867561	29868051
13	32017283	32017774
13	47502612	47503209
13	70938993	70939673
13	74898956	74899380
13	74905502	74905937
13	82121975	82122374
13	88946938	88947518
13	109623150	109623529
13	136632905	136633310
13	202473629	202474015
13	202487672	202488336
14	6648618	6648963
14	28241700	28242179
14	47862203	47862696
14	50751702	50752305
14	56429285	56429744
14	56613053	56613714
14	73752341	73752794
14	90519635	90520056
14	101330985	101331410
14	108149627	108149874
14	122601310	122601789
14	122707836	122708360
14	123460027	123460539
15	45531937	45532213
15	54658678	54658974
15	56161848	56162177
15	56207557	56207992
15	104239859	104240279
15	104250402	104250817
15	120360360	120360988
15	137830114	137830548
16	21486177	21486670
16	21494353	21495037
16	68361675	68362061
16	71942854	71943590
16	71957203	71957744
17	43434877	43435362
17	46829043	46829706
17	46848452	46849002
17	46858666	46859017
17	47661627	47662323
17	48772012	48772611
17	48806451	48807216
17	51944746	51945274
17	57906579	57907076
17	57922518	57923044
17	63405169	63405623
18	9935368	9935707
18	9937389	9937674
18	9972693	9973221
18	9992334	9992712
18	24499148	24499485
18	54668798	54669510
AEMK02000235.1	48493	48725
AEMK02000235.1	66876	69306
AEMK02000304.1	25604	25956
AEMK02000304.1	29262	30656
AEMK02000452.1	1230594	1230855
AEMK02000682.1	1121042	1121401
AEMK02000682.1	1137750	1138183
