# Supplementary material for: Differential Regulation of Male-Hormones-Related Enhancers Revealed by Chromatin Accessibility and Transcriptional Profiles in Pig Liver
Source: Biomolecules. 2024 Apr 1;14(4):427. doi: 10.3390/biom14040427 (PMC11048672; doi:10.3390/biom14040427)
Supplement: Supplementary file 1 [file biomolecules-14-00427-s001.zip › biomolecules-2920564-supplementary/Supplementary_TableS2.xlsx]

## Sheet: Sheet1
Supplementary Table S2: ATAC-seq data statistics.
Sample	I1	I2	I3	C1	C2	C3
Raw reads	101030442	92474220	83093322	82776906	137538982	93862158
Clean reads	100986442	92445432	83045978	82735206	137513612	93832578
Clean beses	9.52 G	11.1 G	7.35 G	7.75 G	11.39 G	9.56 G
Clean Q30	0.943	0.9352	0.9451	0.9417	0.9233	0.9421
Clean GC	0.4696	0.4601	44.90%%	0.4532	0.4721	0.4625
Clean reads rate	0.9996	0.9997	0.9994	0.9995	0.9998	0.9997
Mapped reads	95038525	88824671	75781986	80078350	126884244	91260858
Ratio of total reads	0.9411	0.9608	0.9125	0.9679	0.9227	0.9726
