# Supplementary material for: Differential Regulation of Male-Hormones-Related Enhancers Revealed by Chromatin Accessibility and Transcriptional Profiles in Pig Liver
Source: Biomolecules. 2024 Apr 1;14(4):427. doi: 10.3390/biom14040427 (PMC11048672; doi:10.3390/biom14040427)
Supplement: Supplementary file 1 [file biomolecules-14-00427-s001.zip › biomolecules-2920564-supplementary/Supplementary_TableS3.xlsx]

## Sheet: Sheet1
Supplementary Table S3: RNA-seq data statistics.
Sample	I1	I2	I3	C1	C2	C3
Raw reads	83836448	102928196	87217414	91910148	86594724	82086672
Raw bases	12.57 G	15.43 G	13.08 G	13.78 G	12.98 G	12.31 G
Clean reads	83339788	102303996	86754204	91430652	86160314	81500236
Clean beses	12.5 G	15.35 G	13.01 G	13.71 G	12.92 G	12.23 G
Q20	0.9708	0.9696	0.9693	0.9736	0.9765	0.9748
Q30	0.9225	0.9203	0.9183	0.9279	0.9346	0.9315
GC content	0.4804	0.4874	0.4779	0.4789	0.478	0.4864
