# Supplementary material for: Differential Regulation of Male-Hormones-Related Enhancers Revealed by Chromatin Accessibility and Transcriptional Profiles in Pig Liver
Source: Biomolecules. 2024 Apr 1;14(4):427. doi: 10.3390/biom14040427 (PMC11048672; doi:10.3390/biom14040427)
Supplement: Supplementary file 1 [file biomolecules-14-00427-s001.zip › biomolecules-2920564-supplementary/Supplementary_TableS4.xlsx]

## Sheet: Sheet1
Supplementary Table S4: Chromatin openness of differentially expressed genes.
Sample	ATAC-up		ATAC-down
	RNA-up	RNA-down	RNA-down	RNA-up
GeneNum	87	11	99	30
