# Supplementary material for: Differential Regulation of Male-Hormones-Related Enhancers Revealed by Chromatin Accessibility and Transcriptional Profiles in Pig Liver
Source: Biomolecules. 2024 Apr 1;14(4):427. doi: 10.3390/biom14040427 (PMC11048672; doi:10.3390/biom14040427)
Supplement: Supplementary file 1 [file biomolecules-14-00427-s001.zip › biomolecules-2920564-supplementary/Supplementary_TableS6.xlsx]

## Sheet: Sheet1
Supplementary Table S6: TFs homer de novo motifs enriched in chromatin regions of liver
	Motif Name	Consensus	P-value
Upregulated peaks_binding TF-motifs	FOXO4/MA0848.1/Jaspar(0.955)	TGTTTACH	1e-146
	HNF4a(NR),DR1/HepG2-HNF4a-ChIP-Seq(GSE25021)/Homer(0.930)	GGBCAAAGKYCA	1e-121
	NFIX/MA0671.1/Jaspar(0.947)	VRCTTGGC	1e-114
	HNF1b(Homeobox)/PDAC-HNF1B-ChIP-Seq(GSE64557)/Homer(0.990)	TTAATGATTAAC	1e-114
	CEBPE/MA0837.1/Jaspar(0.926)	ATTGCRTAAY	1e-113
	Cux2(Homeobox)/Liver-Cux2-ChIP-Seq(GSE35985)/Homer(0.936)	TATTGATYTK	1e-70
	NR2C2(var.2)/MA1536.1/Jaspar(0.842)	CRGGGTYA	1e-57
	Usf2(bHLH)/C2C12-Usf2-ChIP-Seq(GSE36030)/Homer(0.936)	CAYGTGAC	1e-49
	ct/MA0218.1/Jaspar(0.699)	RGTTAAACTN	1e-37
	PCBP1(KH)/Mus_musculus-RNCMPT00239-PBM/HughesRNA(0.844)	GGAAAGCB	1e-34
	FXR(NR),IR1/Liver-FXR-ChIP-Seq(Chong_et_al.)/Homer(0.859)	GGGCACTGACCC	1e-29
	exd/MA0222.1/Jaspar(0.712)	CGTCCAAA	1e-24
	RXRG(var.2)/MA1556.1/Jaspar(0.806)	GAGGTCATGCCC	1e-24
	Tlx?(NR)/NPC-H3K4me1-ChIP-Seq(GSE16256)/Homer(0.844)	TGGCTGGCTGCC	1e-23
	br-Z4/dmmpmm(Pollard)/fly(0.787)	CGGCTAAT	1e-23
	Tv_0258(RRM)/Trichomonas_vaginalis-RNCMPT00258-PBM/HughesRNA(0.853)	AAAYGTTTGT	1e-19
	HLF/MA0043.3/Jaspar(0.673)	AGGTTAAATA	1e-16
	pho/dmmpmm(Bergman)/fly(0.704)	CGGTGCCTTT	1e-13
	Vts1p(SAM)/Saccharomyces_cerevisiae-RNCMPT00082-PBM/HughesRNA(0.721)	GCCAGCACCGGG	1e-11
	TWIST1/MA1123.2/Jaspar(0.911)	CCATCTGG	1e-09
	SWI6(MacIsaac)/Yeast(0.802)	CGCGYCAG	1e-06
	Esrrb(NR)/mES-Esrrb-ChIP-Seq(GSE11431)/Homer(0.736)	GCVAGGTCRC	1e-05
	Mad/dmmpmm(Down)/fly(0.631)	CGAGTCGCCCGG	0.001
	FHL1(MacIsaac)/Yeast(0.685)	GGATGGATGGAT	0.01
Downregulated peaks binding TF-motifs	FOXM1(Forkhead)/MCF7-FOXM1-ChIP-Seq(GSE72977)/Homer(0.958)	TGTTTACH	1e-365
	PR(NR)/T47D-PR-ChIP-Seq(GSE31130)/Homer(0.918)	ACASWNTGTTCY	1e-321
	BORIS(Zf)/K562-CTCFL-ChIP-Seq(GSE32465)/Homer(0.914)	GCCMYCTRGTGG	1e-213
	HNF4a(NR),DR1/HepG2-HNF4a-ChIP-Seq(GSE25021)/Homer(0.919)	TGVMCTYTGDYC	1e-176
	NFIX/MA0671.1/Jaspar(0.951)	NVDTTGGC	1e-99
	GATA3/MA0037.3/Jaspar(0.976)	KCTTATCWDV	1e-82
	RAR:RXR(NR),DR0/ES-RAR-ChIP-Seq(GSE56893)/Homer(0.776)	AGGTCAATGT	1e-78
	MF0006.1_bZIP_cEBP-like_subclass/Jaspar(0.911)	VTKACGCAAY	1e-73
	TEAD4/MA0809.2/Jaspar(0.759)	YTGGACYG	1e-72
	Pr_0249(RRM)/Phytophthora_ramorum-RNCMPT00249-PBM/HughesRNA(0.725)	STGCWCTC	1e-66
	SPL9(SBP)/colamp-SPL9-DAP-Seq(GSE60143)/Homer(0.685)	BTTGTHCTKR	1e-42
	RIM101/Literature(Harbison)/Yeast(0.787)	TGTGCTTGGCAC	1e-34
	SeqBias: CG bias(0.692)	GCSSSCYS	1e-30
	THAP1/MA0597.1/Jaspar(0.782)	CGGGCAGT	1e-28
	Ot_0263(RRM)/Ostreococcus_tauri-RNCMPT00263-PBM/HughesRNA(0.724)	CTGTTCTGTGCT	1e-21
	MET31/Literature(Harbison)/Yeast(0.734)	TAAACTGTGCTC	1e-20
	DPL-1(E2F)/cElegans-Adult-ChIP-Seq(modEncode)/Homer(0.692)	TAGCGAGC	1e-20
	slbo/dmmpmm(SeSiMCMC)/fly(0.605)	CAGTCTATTA	1e-20
	bZIP910/MA0096.1/Jaspar(0.740)	ACATGRCGTK	1e-18
	MBNL1(Znf)/Homo_sapiens-RNCMPT00038-PBM/HughesRNA(0.683)	GCAACGCTTGCC	1e-17
	Sp1(Zf)/Promoter/Homer(0.825)	GCTCCGCCCCGC	1e-13
	MSN2/MSN2_H2O2Hi/1-MSN2(Harbison)/Yeast(0.705)	TCAGAGGCGG	1e-09
	HAP2/Literature(Harbison)/Yeast(0.718)	CCCCAATGCG	1e-07
	MSGN1/MA1524.1/Jaspar(0.695)	ACATTTGGTCCG	1e-07
	JUND/MA0491.2/Jaspar(0.964)	ATGAGTCA	1e-06
