# Supplementary material for: Differential Regulation of Male-Hormones-Related Enhancers Revealed by Chromatin Accessibility and Transcriptional Profiles in Pig Liver
Source: Biomolecules. 2024 Apr 1;14(4):427. doi: 10.3390/biom14040427 (PMC11048672; doi:10.3390/biom14040427)
Supplement: Supplementary file 1 [file biomolecules-14-00427-s001.zip › biomolecules-2920564-supplementary/Supplementary_TableS7.xlsx]

## Sheet: whole_callpeak_peaks_AllEnhance
Supplementary Table S7: Ens identified by H3K27ac data
chr	start	end
1	186265	194428
1	304894	307979
1	375473	375878
1	417554	418818
1	443841	453260
1	475893	488257
1	510975	512552
1	532745	541534
1	555472	557843
1	577923	578720
1	678883	679312
1	766928	767303
1	855219	865708
1	899387	900805
1	995291	1007805
1	1312838	1314450
1	1507370	1508410
1	1546290	1556696
1	1581890	1597077
1	1683593	1683798
1	1696514	1699673
1	1795039	1818201
1	1834541	1843816
1	1933386	1949259
1	1973250	1977528
1	2003424	2005103
1	2096216	2096460
1	2120198	2120788
1	2146410	2147338
1	2231058	2231662
1	2356585	2379110
1	2403083	2404406
1	2473583	2474018
1	2525672	2533766
1	2554512	2565728
1	2601099	2623874
1	2744801	2744994
1	2882330	2882530
1	2973101	2975398
1	3046045	3055855
1	3100875	3121662
1	3195329	3195729
1	3290897	3300569
1	3402513	3402822
1	3418025	3419040
1	3455265	3465422
1	3771803	3772751
1	3913169	3919920
1	4085672	4085959
1	4144477	4145254
1	4244177	4248058
1	4308499	4321818
1	4354650	4383254
1	4816137	4816381
1	4892352	4903407
1	4916601	4933268
1	4947004	4949791
1	4988447	4989588
1	5015844	5033778
1	5088593	5088893
1	5465365	5471070
1	6250062	6250656
1	6409042	6410257
1	6754912	6755135
1	6771832	6772304
1	6995970	6997340
1	7066051	7072678
1	7106398	7107765
1	7233832	7235130
1	7331061	7331397
1	7361789	7362019
1	7375830	7377759
1	7391726	7392230
1	7419918	7420803
1	7446777	7460586
1	7611862	7613475
1	7662593	7662871
1	7914865	7915945
1	8092262	8096573
1	8161233	8161424
1	8190677	8204805
1	8243467	8244595
1	8266418	8267953
1	8347726	8349149
1	8362330	8376360
1	8403597	8404032
1	8437596	8438538
1	8460132	8461733
1	8542566	8544479
1	8563645	8574168
1	8598284	8610074
1	8788708	8790031
1	8890643	8892051
1	8934580	8936020
1	9047993	9049974
1	9100918	9106813
1	9135500	9135976
1	9149598	9151330
1	9178049	9179653
1	9218658	9218899
1	9237912	9239790
1	9261852	9262208
1	9275176	9283492
1	9307897	9310863
1	9406331	9407699
1	9492991	9503025
1	9537199	9537725
1	9576983	9603688
1	9619607	9621560
1	9868825	9882696
1	9895622	9908955
1	9948752	9949200
1	9992242	9999725
1	10019013	10026675
1	10116470	10121246
1	10135605	10143062
1	10170289	10170520
1	10197301	10204639
1	10225204	10233098
1	10275557	10275816
1	10311008	10317889
1	10353975	10354712
1	10397398	10398281
1	10951661	10952804
1	10973822	10974525
1	11400856	11401141
1	11448805	11449031
1	11531166	11531357
1	11781685	11782483
1	12013355	12013566
1	12094093	12122402
1	12173658	12174252
1	12196055	12197214
1	12210216	12210731
1	12232612	12232960
1	12263229	12264258
1	12279453	12317344
1	12369534	12370847
1	12517291	12525199
1	12542871	12543554
1	12569633	12570560
1	12601506	12601841
1	12894915	12895162
1	13466432	13467235
1	13649922	13650113
1	13666672	13669624
1	13715709	13723010
1	13768524	13769379
1	13808651	13808965
1	13919544	13933336
1	13955171	13956757
1	14017800	14029898
1	14057664	14058182
1	14130836	14144293
1	14160789	14171718
1	14214165	14214648
1	14238247	14238466
1	14255531	14256809
1	14390913	14391128
1	14520886	14526575
1	14589032	14590388
1	14603100	14608517
1	14750680	14750871
1	14799750	14808010
1	14866142	14867883
1	14928763	14930243
1	15016656	15016890
1	15115401	15125853
1	15177444	15189806
1	15329453	15329695
1	15357041	15364820
1	15399409	15410684
1	15491318	15491730
1	15533358	15533567
1	15586941	15588182
1	15632180	15650719
1	15679001	15706863
1	15724412	15736901
1	15765371	15772768
1	15788007	15788682
1	16138700	16147612
1	16161660	16162036
1	16201743	16201997
1	16251781	16261440
1	16274353	16275743
1	16330472	16344192
1	16380947	16381852
1	16400870	16401616
1	16463735	16464059
1	16494326	16515942
1	16539472	16539968
1	16610643	16612499
1	16667360	16681778
1	16852976	16854826
1	17137697	17138825
1	17330713	17333012
1	17426446	17433662
1	17456388	17461813
1	17573938	17574268
1	17600175	17608464
1	17679479	17691404
1	17787777	17788797
1	17819853	17820115
1	17924630	17924832
1	17955134	17955325
1	18212120	18212379
1	18250171	18250389
1	18512211	18525459
1	18760567	18761385
1	18822242	18828457
1	18845405	18846495
1	18884376	18885346
1	18948416	18948922
1	19022277	19022921
1	19039941	19041048
1	19106177	19107150
1	19612334	19613789
1	19745588	19757146
1	19806308	19807683
1	19910077	19910335
1	20582576	20584253
1	20605608	20606788
1	20685734	20686305
1	20724500	20725077
1	20933247	20934140
1	20985865	20987308
1	21047779	21049415
1	21113131	21114192
1	21159040	21170066
1	21192016	21192210
1	21230542	21231848
1	21429681	21439083
1	21499481	21530347
1	21543673	21543878
1	21575613	21576808
1	21645302	21646509
1	21722529	21722927
1	21740697	21743028
1	22075503	22083595
1	22144008	22173908
1	22210858	22211849
1	22239049	22242427
1	22259967	22261111
1	22299825	22300273
1	22328646	22329082
1	22342229	22345665
1	22368957	22370679
1	22383413	22383694
1	22453920	22454463
1	22700010	22700257
1	22729250	22729475
1	22746099	22746445
1	22763873	22764178
1	22878233	22878743
1	22906807	22924323
1	23247500	23247824
1	23671699	23673414
1	23765806	23772052
1	23820626	23821036
1	23997539	23998570
1	24246083	24246729
1	24437366	24438488
1	24458944	24459213
1	24529951	24542507
1	24594476	24606718
1	24643806	24644042
1	24813726	24814658
1	24843160	24843553
1	24885651	24886377
1	24915517	24918023
1	24969212	24983009
1	25009648	25010147
1	25028519	25029073
1	25066649	25068038
1	25093365	25102666
1	25139988	25140505
1	25154176	25157777
1	25203330	25205897
1	25227986	25229582
1	25333035	25333858
1	25362419	25376390
1	25446480	25447568
1	25480899	25481908
1	25640848	25641039
1	25672728	25674028
1	25735952	25749321
1	25777341	25779296
1	25810420	25811831
1	25825410	25836741
1	25850321	25863873
1	25964530	25964769
1	26310348	26310860
1	26390779	26392150
1	26448140	26451523
1	26482927	26489685
1	26509936	26510127
1	26587382	26587595
1	26617138	26657421
1	26699924	26700172
1	26901249	26914100
1	27057848	27058998
1	27078852	27079282
1	27106245	27108151
1	27237738	27238252
1	27345585	27346616
1	27379811	27381084
1	27606036	27620899
1	27681774	27694723
1	27712521	27739021
1	27869765	27899261
1	27941430	27942586
1	27974930	27993526
1	28046751	28058738
1	28099816	28101521
1	28114311	28115591
1	28247158	28248443
1	28271446	28271758
1	28301647	28303033
1	28355421	28355612
1	28423893	28424108
1	28565406	28566989
1	28617602	28617961
1	28968575	28969461
1	28984004	28988587
1	29038357	29039593
1	29060789	29063551
1	29101575	29109692
1	29131139	29170261
1	29185953	29186799
1	29230097	29260434
1	29275919	29276169
1	29592766	29593182
1	29670075	29670397
1	29713226	29714807
1	29730416	29730920
1	29768855	29776667
1	29836049	29836276
1	29920451	29921144
1	29936139	29937592
1	29975747	29978151
1	30052320	30052600
1	30419861	30420274
1	30803495	30803686
1	30838240	30844361
1	30893592	30898874
1	30933555	30935134
1	30957727	30959153
1	30973328	30993920
1	31007497	31007733
1	31039541	31041361
1	31094327	31095781
1	31166393	31167104
1	31184910	31185645
1	31213662	31223718
1	31275559	31282845
1	31296114	31296737
1	31381268	31391082
1	31518142	31518942
1	31560657	31562139
1	31583580	31585690
1	31722171	31723797
1	31748487	31749230
1	31781868	31796536
1	31824437	31825395
1	31882598	31894422
1	31907598	31907986
1	31923559	31938197
1	31954915	31960835
1	31980354	31993529
1	32010645	32010971
1	32098106	32099759
1	32154964	32156188
1	32177510	32177912
1	32191281	32191670
1	32221763	32233589
1	32246275	32254759
1	32283348	32294551
1	32352315	32369998
1	32418175	32419731
1	32434168	32434805
1	32467224	32467415
1	32482624	32483099
1	32529482	32529702
1	32629935	32645342
1	32674792	32674983
1	33150603	33150877
1	33293520	33296366
1	33316850	33319253
1	33448369	33448560
1	33583413	33584304
1	33607515	33609101
1	33639192	33639661
1	33936745	33937898
1	34057564	34057811
1	34138291	34138494
1	34169449	34169771
1	34184541	34188020
1	34359276	34360226
1	34640132	34640541
1	34749901	34750103
1	34764789	34773523
1	34881052	34904229
1	34926390	34938417
1	35039865	35041175
1	35075000	35075195
1	35103032	35104662
1	35123871	35124526
1	35408526	35409638
1	35758157	35758881
1	35799841	35800143
1	35825405	35827978
1	35852644	35863166
1	35887421	35887648
1	35905909	35906275
1	35925731	35927348
1	36336345	36341655
1	36364369	36365469
1	36659336	36662610
1	36695622	36696340
1	36892820	36906537
1	37001529	37002430
1	37023506	37024910
1	37043204	37055461
1	37158802	37159025
1	37193273	37203631
1	37520324	37520547
1	37633861	37641260
1	37761129	37761397
1	37781677	37781934
1	37820042	37829987
1	37848632	37849726
1	37865713	37870788
1	38879999	38880289
1	39867799	39868754
1	39896433	39896964
1	40099316	40117261
1	40155418	40163234
1	40179450	40181054
1	40589960	40591957
1	40730490	40732267
1	40779229	40779507
1	40809451	40809788
1	40884606	40884875
1	41057292	41058428
1	42117755	42119192
1	42363768	42365161
1	42586273	42587208
1	42621437	42623234
1	42681883	42683075
1	42697678	42711677
1	42743860	42744878
1	42765321	42765793
1	42825937	42827083
1	43171926	43172526
1	43213531	43214759
1	43340397	43340588
1	43359816	43360254
1	43392643	43393668
1	43479591	43479962
1	43578226	43579511
1	43601059	43609289
1	43663723	43665029
1	44171490	44186163
1	44238424	44240007
1	44255080	44255344
1	44286902	44288112
1	44302560	44315198
1	44372581	44374150
1	44740524	44748397
1	44773269	44774278
1	44899525	44900124
1	44999647	45011630
1	45120173	45140254
1	45169318	45172151
1	45218870	45220540
1	45279725	45280194
1	45311633	45312136
1	46168813	46178664
1	48786029	48786229
1	49893135	49903762
1	49946972	49950608
1	49976855	49977923
1	50151204	50151716
1	50546644	50548124
1	50567311	50580160
1	50598814	50599148
1	50721389	50722536
1	50761088	50761971
1	50781179	50802358
1	50878044	50879014
1	51293715	51294767
1	51311878	51319033
1	51355785	51356107
1	51374872	51375204
1	51388987	51400823
1	51420918	51462169
1	51481210	51506664
1	52041042	52042349
1	52058905	52059936
1	52824210	52824817
1	52890721	52905048
1	52998026	52999067
1	53097223	53098401
1	53153548	53153768
1	53441882	53442825
1	53531342	53532150
1	53573828	53574106
1	53726500	53727634
1	53791548	53791803
1	54370618	54377057
1	54400180	54401376
1	54546486	54548160
1	54584915	54598776
1	54632950	54634581
1	55617594	55619217
1	55821620	55821825
1	55859480	55860623
1	55981350	55982474
1	56012031	56013513
1	56054282	56056765
1	56093483	56116235
1	56134288	56134811
1	56183844	56186103
1	56209714	56210159
1	56237605	56244675
1	56260249	56260440
1	56348187	56348383
1	56743403	56743773
1	56891754	56894434
1	56938054	56938833
1	57034798	57035051
1	57061332	57068978
1	57098156	57110934
1	57128314	57130184
1	57143839	57156135
1	57188211	57189811
1	57232155	57233840
1	57370365	57370673
1	57438020	57438228
1	57654022	57655066
1	57716659	57726577
1	57825257	57834824
1	57911740	57919462
1	58202941	58204505
1	58226268	58227363
1	58273724	58281587
1	58685284	58685537
1	58990730	58990951
1	59047616	59067077
1	59217712	59218114
1	59580037	59580299
1	59713711	59714939
1	59755571	59758303
1	59821998	59822436
1	60659202	60659659
1	61958978	61959287
1	62267118	62267352
1	62394575	62402616
1	62424261	62432432
1	62567211	62568577
1	62887275	62888627
1	64044354	64045496
1	64078161	64079303
1	64460109	64460998
1	64480551	64481153
1	64659532	64660377
1	65722957	65723285
1	65909611	65909856
1	65935016	65936180
1	65959056	65959248
1	66278360	66278557
1	66345725	66346685
1	66426579	66426962
1	66454474	66460577
1	67646243	67657699
1	68287695	68311460
1	70951889	70952115
1	71545548	71549664
1	71591008	71595955
1	71617203	71631528
1	71706966	71714622
1	71837107	71837393
1	71909659	71910108
1	72052413	72053554
1	72209924	72220222
1	72311870	72323926
1	72698676	72701340
1	72777191	72782140
1	72815053	72816099
1	72974467	72975245
1	73012940	73013230
1	73124760	73125203
1	73151027	73162968
1	73195988	73196179
1	73213667	73221026
1	73235259	73235990
1	73251396	73253391
1	73282557	73285515
1	73306278	73333440
1	73883454	73884927
1	73930988	73932664
1	73966154	73968598
1	73982316	73983072
1	74077442	74079071
1	74180501	74181599
1	74348182	74349755
1	74367055	74368491
1	74403819	74404012
1	74584668	74587908
1	74626641	74635782
1	74656651	74662372
1	74682914	74683312
1	74697950	74698856
1	74721251	74728375
1	74752738	74784685
1	74823707	74848685
1	74872339	74888606
1	74927900	74928481
1	74964772	74972628
1	74999211	75012679
1	75070735	75080028
1	75122669	75123702
1	75152934	75154892
1	75169115	75171358
1	75229116	75235484
1	75264038	75264253
1	75408722	75418844
1	75457116	75459117
1	75522139	75523227
1	75548286	75549199
1	75755356	75756232
1	76180440	76181389
1	76285221	76285737
1	76304345	76305345
1	76331925	76345856
1	76367202	76368153
1	76558777	76561525
1	76622983	76627084
1	76641780	76642937
1	76660114	76670271
1	76708610	76709536
1	76736176	76736577
1	76754706	76755452
1	76771544	76772048
1	76787074	76793973
1	76838998	76841272
1	76896546	76897335
1	76916861	76917690
1	76976468	76998897
1	77029516	77029880
1	77046126	77048030
1	77071641	77108142
1	77142852	77144237
1	77158825	77159920
1	77356450	77358343
1	77391223	77401936
1	77455928	77469369
1	77482034	77482296
1	77505008	77505273
1	77539228	77541255
1	77588410	77620648
1	77652508	77673398
1	77712194	77713159
1	77753954	77755056
1	77809128	77810558
1	78193809	78195060
1	78583282	78583473
1	79055906	79057429
1	79070054	79070254
1	79093296	79095029
1	79380376	79380936
1	79418091	79422147
1	79498582	79499452
1	79576135	79584771
1	79632483	79640113
1	79657884	79658494
1	79688578	79688849
1	79729351	79730214
1	79786939	79792964
1	79818427	79819049
1	79837130	79837481
1	79900979	79902046
1	81713175	81714763
1	81746111	81746318
1	81853665	81853892
1	81908554	81909826
1	81997191	81997885
1	82125603	82132003
1	82161000	82162430
1	82188602	82198899
1	82250996	82259577
1	82279250	82292790
1	82313459	82333856
1	82719167	82733678
1	83003208	83004128
1	83031469	83032644
1	83136697	83141226
1	83270249	83270568
1	83958069	83958288
1	83972815	83974314
1	84066300	84067078
1	84149846	84150290
1	84331491	84332049
1	84392031	84392239
1	84451658	84453548
1	84477126	84478131
1	84501992	84529476
1	84543971	84568307
1	84666513	84667715
1	84722255	84743864
1	84840254	84841921
1	84903461	84915082
1	85939751	85940036
1	86007059	86007862
1	86125292	86126259
1	86410456	86410727
1	86443590	86449078
1	86470923	86481894
1	86506440	86517176
1	86533877	86543740
1	86563415	86563858
1	86607413	86607756
1	86764478	86764676
1	86973029	86995464
1	87014721	87025892
1	87115836	87118678
1	87615803	87617399
1	87639820	87640989
1	87970465	87971509
1	88224848	88233870
1	88285603	88285925
1	89603463	89603820
1	89683397	89684533
1	90136991	90138285
1	90256258	90256755
1	90277320	90279023
1	90299040	90300947
1	90427220	90428287
1	90514759	90520387
1	90621717	90628984
1	90650174	90651665
1	90744707	90745271
1	91859226	91860966
1	91889122	91889330
1	91903958	91904175
1	92286347	92287667
1	92322988	92323179
1	92344351	92352493
1	92384547	92385492
1	92428153	92428398
1	92471871	92483946
1	92603078	92604987
1	92659207	92659398
1	92951398	92951589
1	93586959	93587266
1	93981459	93982875
1	94073362	94075003
1	94294662	94296195
1	94322103	94322447
1	95203018	95207491
1	95225401	95226224
1	95255581	95256174
1	95470416	95470743
1	95585582	95587863
1	95604156	95616716
1	95727101	95727743
1	95809169	95810341
1	95987260	95988172
1	96203489	96204499
1	96341548	96341919
1	96375166	96375891
1	96544959	96546282
1	96719485	96729693
1	96763075	96771864
1	97114503	97114694
1	97509853	97525572
1	97578296	97579338
1	97601956	97602439
1	98099181	98099697
1	98133589	98135903
1	98174908	98176238
1	98189465	98201141
1	98232920	98233114
1	98261679	98273967
1	98375301	98378134
1	98419595	98419982
1	98432675	98444687
1	98462078	98462788
1	98523122	98536917
1	98568722	98569539
1	98667309	98676034
1	98738710	98739709
1	98795537	98795858
1	98918001	98918237
1	98978772	98988399
1	99002333	99024994
1	99042288	99043505
1	99114012	99114212
1	99127298	99142400
1	99200726	99217311
1	99230438	99238596
1	99258459	99260009
1	99293535	99293880
1	99319151	99337103
1	99478877	99479301
1	99494517	99494770
1	99542620	99550102
1	99747701	99748009
1	99809591	99809961
1	99916636	99917913
1	99931099	99941165
1	99975574	99989608
1	100188909	100202465
1	100419440	100423766
1	100514141	100515370
1	100698179	100700731
1	100882358	100882711
1	100934875	100935170
1	103672775	103673013
1	103751564	103752248
1	103794469	103795872
1	103860840	103862031
1	104136507	104138658
1	104172281	104172472
1	104289300	104293717
1	104352575	104353199
1	104474165	104474527
1	104736649	104737013
1	104815343	104817529
1	104894232	104896647
1	104914238	104916140
1	104994370	105004969
1	105077951	105078813
1	105848869	105855169
1	105891338	105892746
1	106035331	106036754
1	106109832	106111164
1	106738785	106747007
1	106760097	106761933
1	106796618	106797940
1	106817545	106839761
1	106858468	106858762
1	106878990	106879479
1	106914847	106933941
1	107153707	107163937
1	107179545	107184496
1	107199697	107218523
1	107249548	107260295
1	107312101	107312697
1	107328269	107328529
1	107368396	107389875
1	107403325	107417311
1	107434260	107435488
1	107460778	107483486
1	107499601	107499799
1	107553112	107553534
1	107581654	107588777
1	107610249	107611289
1	107654066	107655237
1	107689090	107690777
1	107792688	107793080
1	107835498	107835788
1	107886036	107887507
1	107929147	107929810
1	107949386	107959522
1	107974487	107974967
1	108068372	108081657
1	108097656	108143815
1	108161937	108163494
1	108205799	108207106
1	108228439	108236259
1	108260650	108265512
1	108408634	108409832
1	108468183	108478764
1	108659780	108675196
1	108690489	108690685
1	108705584	108710316
1	108763344	108765100
1	108812941	108840631
1	108866810	108867358
1	108880961	108882291
1	108947829	108949448
1	109009818	109011146
1	109040483	109040702
1	109162555	109185396
1	109200668	109201576
1	109221079	109221374
1	109263469	109263682
1	109415433	109422245
1	109514985	109520894
1	109560374	109561615
1	109621960	109622183
1	109679205	109680698
1	111094515	111099677
1	111117690	111119280
1	111207695	111208936
1	111251930	111252160
1	111300306	111317908
1	111334512	111339311
1	111375691	111376893
1	111489445	111490956
1	111512129	111512329
1	111559631	111561547
1	111592840	111594483
1	111612552	111613606
1	111652010	111663597
1	112343697	112344925
1	112371305	112371957
1	112396158	112396618
1	112427268	112427585
1	112618766	112626542
1	112648663	112649224
1	112677798	112689869
1	112712748	112724490
1	112748997	112750113
1	112778247	112786497
1	112893745	112894726
1	112923756	112933539
1	112968668	112970085
1	113058422	113060013
1	113084457	113095453
1	113252705	113259137
1	113333664	113334176
1	113452609	113452848
1	113520571	113535503
1	113567690	113567906
1	113595378	113613929
1	113705225	113707683
1	113727369	113740038
1	113777965	113779691
1	113807686	113808064
1	113831465	113837210
1	113853233	113853802
1	113879197	113882756
1	113897251	113900975
1	114061758	114068428
1	114218349	114229516
1	114266194	114267427
1	114313957	114314598
1	114366254	114366522
1	114386631	114398887
1	114419650	114421069
1	114436434	114437331
1	114476415	114509079
1	114543697	114544092
1	114584806	114598786
1	114637627	114640991
1	114925948	114945166
1	114982841	114984490
1	115010438	115018818
1	115054963	115056954
1	115077927	115079334
1	115219671	115221592
1	115298185	115299933
1	115470719	115472186
1	115732965	115734781
1	115784739	115784930
1	115861178	115862808
1	115941983	115942516
1	116257518	116260413
1	116292620	116293710
1	116452331	116452633
1	116519134	116533410
1	116553162	116554333
1	116611579	116612799
1	117275423	117276927
1	117294889	117296245
1	117336678	117337924
1	118172023	118172514
1	118540702	118542635
1	118668949	118678215
1	118692542	118696271
1	118744103	118744294
1	118939150	118939541
1	118969205	118976322
1	118989496	119007018
1	119092633	119092846
1	119361796	119364126
1	119542483	119545708
1	119706874	119727459
1	119745744	119759997
1	119804381	119805617
1	119866947	119868244
1	119907484	119938154
1	120025620	120032028
1	120063594	120064976
1	120138184	120138706
1	120163133	120164228
1	120945217	120946504
1	121065938	121068693
1	121121710	121123147
1	121145551	121147200
1	121225564	121225859
1	121278922	121288722
1	121346012	121346773
1	121368937	121376782
1	121404839	121423869
1	121440919	121441376
1	121476076	121479219
1	121562461	121576807
1	121611897	121612088
1	121959071	121960102
1	122138693	122140036
1	122259254	122273597
1	122404868	122405059
1	122482144	122483580
1	122526070	122526712
1	122578340	122589548
1	122613448	122614894
1	122641166	122643590
1	122876295	122877435
1	123250124	123251309
1	123264049	123264455
1	123356216	123357456
1	123461174	123462587
1	123499226	123499456
1	123848413	123860597
1	123903091	123903310
1	123940452	123942307
1	123963842	123964130
1	124005453	124005704
1	124041374	124044013
1	124191641	124203043
1	124408865	124410292
1	126073658	126077066
1	126112065	126113500
1	126129818	126130094
1	126294882	126307859
1	126343136	126350716
1	126395956	126411354
1	126438613	126440136
1	126491926	126493024
1	126510535	126522787
1	126541321	126543446
1	126570383	126571631
1	126651769	126653333
1	126692889	126706676
1	126720229	126728403
1	126744806	126745033
1	126824828	126825822
1	126870394	126872486
1	126901764	126903212
1	127018528	127028943
1	127124343	127126303
1	127237499	127239077
1	127687035	127687492
1	127740762	127760817
1	127830935	127832644
1	127865705	127865978
1	127937055	127937723
1	127958517	127959088
1	128083619	128084589
1	128125247	128126564
1	128268906	128270289
1	128318946	128332658
1	128369634	128370131
1	128445378	128445697
1	128488978	128490389
1	128573224	128581003
1	128639191	128642208
1	128777587	128778124
1	128799358	128808890
1	128893564	128894585
1	128918460	128928706
1	129089711	129099275
1	129143990	129144887
1	129274768	129277691
1	129374023	129375328
1	129391902	129392162
1	129424297	129424632
1	129555733	129556144
1	129587516	129588495
1	129679470	129679825
1	129693778	129724425
1	129762358	129762904
1	129783759	129784109
1	129819698	129839051
1	129872882	129876152
1	129942223	129943239
1	129967787	129968930
1	130029449	130036836
1	130060100	130066034
1	130103518	130113701
1	130200889	130202288
1	130302634	130320932
1	130343784	130344156
1	130374336	130375454
1	130396847	130420422
1	130466454	130466654
1	130486994	130488462
1	130516184	130530322
1	130547981	130549084
1	130574353	130575030
1	130728747	130729085
1	130746433	130753801
1	130767231	130767589
1	130846650	130847109
1	130873031	130873453
1	130916576	130929676
1	130962126	130975871
1	130991874	131006567
1	131038286	131038750
1	131143991	131144286
1	131171857	131181017
1	131194239	131225124
1	131241028	131249579
1	131354594	131355739
1	131390820	131391082
1	131674304	131676438
1	131827243	131827933
1	132042290	132042541
1	132101520	132101720
1	132161980	132162190
1	132243675	132244746
1	132442481	132442698
1	132457494	132468161
1	132668018	132668902
1	132702075	132703605
1	132818410	132819373
1	132883140	132884722
1	132908655	132908866
1	132922643	132923610
1	133003753	133016872
1	133057695	133058905
1	133119352	133130529
1	133150222	133151603
1	133203295	133204547
1	133238235	133240246
1	133273891	133282714
1	133308415	133309633
1	133345284	133346476
1	133362116	133363507
1	134013729	134018822
1	134171169	134171398
1	134301386	134303057
1	134343768	134344056
1	134362481	134362729
1	134454744	134455110
1	134537776	134540464
1	134912298	134912756
1	135120109	135127252
1	135221550	135223244
1	135423191	135425020
1	135577582	135578785
1	135684082	135684399
1	135701260	135702004
1	135880559	135890148
1	135984893	135986825
1	136001642	136002973
1	136029336	136030565
1	136120860	136121688
1	136135855	136136308
1	136484076	136497494
1	136521194	136521435
1	136894582	136896370
1	137115575	137116866
1	137244913	137247019
1	137259548	137271736
1	137290750	137305184
1	137351022	137351221
1	137393351	137394494
1	137477223	137477631
1	137490410	137491468
1	137504237	137504708
1	137545125	137546195
1	137564004	137575548
1	137658860	137659081
1	137781838	137792461
1	137824818	137826441
1	137855783	137855976
1	137921450	137923054
1	137996797	138004459
1	138022673	138023082
1	138048291	138048656
1	138076337	138097971
1	138243067	138244312
1	138284642	138284890
1	138322297	138343023
1	138355855	138356595
1	138406221	138408050
1	138464802	138465046
1	138490903	138492997
1	138567123	138568220
1	139185345	139192289
1	139231972	139239584
1	139494293	139494791
1	139517696	139518322
1	139581097	139588354
1	139604328	139607604
1	139637060	139644742
1	139692611	139693156
1	139719871	139730271
1	139755695	139773798
1	139795143	139796213
1	139967100	139972598
1	140913762	140915568
1	141191826	141193482
1	141268939	141269130
1	141310230	141311215
1	141443280	141443481
1	141845913	141847814
1	141899760	141909867
1	142256499	142256752
1	142479724	142480061
1	142500761	142500985
1	142520236	142520663
1	142566872	142567207
1	143415214	143418173
1	143434586	143434789
1	143457130	143459290
1	143564459	143565975
1	143634159	143635935
1	143649059	143649251
1	143749934	143751350
1	143866963	143875633
1	143961047	143961805
1	143999127	144007895
1	144041408	144057300
1	144367473	144367711
1	144473503	144474772
1	144773407	144773743
1	145012967	145029177
1	145058399	145060368
1	145101187	145102839
1	145116950	145118191
1	145285055	145287860
1	145302357	145333251
1	145359109	145379291
1	145450445	145482432
1	145502833	145510290
1	145528507	145537987
1	145552838	145569629
1	145586699	145588146
1	145622671	145623037
1	145655229	145656446
1	145706944	145717177
1	145737010	145749187
1	145784061	145785453
1	145810969	145812370
1	145896332	145896523
1	145916825	145927808
1	145974228	145979561
1	145998408	145999526
1	146127400	146132390
1	146161508	146163266
1	146215540	146222542
1	146386488	146401935
1	146504030	146504383
1	147288498	147288776
1	147553674	147554506
1	147620632	147621083
1	147635384	147645138
1	147661238	147662736
1	147705113	147705425
1	147770760	147782806
1	147820053	147820269
1	147833167	147833805
1	147890809	147896514
1	147958290	147964231
1	148067442	148067691
1	148094033	148094743
1	148284096	148284321
1	148662779	148664239
1	148725048	148725829
1	148830548	148830879
1	148862518	148863048
1	149078539	149079489
1	149197349	149205482
1	149228173	149229118
1	149278716	149279580
1	149341181	149341771
1	149369156	149369949
1	149461724	149461959
1	149516230	149517748
1	149568278	149568530
1	149581121	149582082
1	149630321	149637671
1	149688155	149697732
1	149713929	149720756
1	149855341	149856564
1	150274230	150274454
1	150648196	150649951
1	150786376	150786991
1	150929866	150930145
1	151288019	151303385
1	152688917	152689787
1	152785844	152786039
1	152882758	152883580
1	153344108	153344639
1	153392661	153393360
1	153746842	153747058
1	153987424	153988734
1	154919394	154919832
1	155170001	155180759
1	155343634	155345186
1	155419847	155428507
1	155473059	155473539
1	155569793	155590151
1	155622331	155623793
1	155847300	155849031
1	155878802	155880173
1	156241992	156242447
1	156334501	156346515
1	156390548	156393329
1	156410683	156436195
1	156747499	156747782
1	157358806	157359176
1	157836262	157837135
1	157930831	157932270
1	157992908	158000075
1	158232724	158262827
1	158287813	158288559
1	158303773	158315582
1	158336221	158338141
1	158368411	158369991
1	158390679	158391083
1	158405824	158416169
1	158436656	158436982
1	158469481	158469864
1	158486387	158487283
1	158503365	158509746
1	158562802	158565362
1	158624870	158633593
1	158668752	158687121
1	158707334	158728563
1	158776886	158793432
1	158806945	158817205
1	158833997	158863440
1	158971399	158972133
1	158999853	159000956
1	159018754	159023344
1	159037781	159045458
1	159067876	159095796
1	159120597	159121810
1	159143647	159144345
1	159187022	159187377
1	159298542	159318363
1	159357821	159359263
1	159385652	159387245
1	159543203	159544689
1	159560713	159562512
1	159588983	159589231
1	159632041	159632359
1	159645412	159645756
1	159660526	159678479
1	159752518	159753511
1	160717475	160717957
1	161199116	161199716
1	161320431	161321057
1	161426534	161426727
1	161447105	161447315
1	161480352	161480726
1	161537494	161540528
1	161590555	161608233
1	161752363	161754179
1	161768929	161769714
1	161950455	161966211
1	161983836	161985243
1	162052240	162064020
1	162144509	162145794
1	162260118	162264590
1	162279930	162280142
1	162390412	162391966
1	162412340	162412784
1	162547474	162549953
1	162567640	162568790
1	162640036	162663451
1	162733141	162737107
1	162760432	162762063
1	162849398	162849695
1	162877476	162879122
1	162933244	162959675
1	162972660	162981627
1	163028631	163038342
1	163102703	163104002
1	163125925	163127589
1	163157341	163170729
1	163201694	163223603
1	163319003	163341691
1	163516470	163528752
1	163602741	163603878
1	163687829	163689797
1	163709657	163726367
1	163753243	163753439
1	163855240	163855492
1	164310057	164311292
1	164368757	164369695
1	164404851	164405137
1	164432031	164433185
1	164481027	164482227
1	164581152	164586552
1	164608650	164619521
1	164636076	164637098
1	164655232	164669271
1	164688335	164688663
1	164716972	164727282
1	165043943	165080455
1	165095220	165119697
1	165136831	165150139
1	165192335	165198680
1	165394073	165394271
1	165436208	165437756
1	165457581	165458986
1	165644033	165644463
1	165662267	165667164
1	165681244	165682649
1	165710620	165713091
1	165766975	165775400
1	165957115	165958257
1	166009674	166021650
1	166096809	166097281
1	166147867	166180457
1	166465606	166476831
1	166537193	166551704
1	166569822	166570892
1	166583813	166585737
1	166674121	166682094
1	166697547	166700913
1	166821423	166822408
1	166855423	166856766
1	166939522	166939777
1	166975232	166983008
1	166998578	167011346
1	167029264	167029467
1	167103461	167103709
1	167168306	167171382
1	167301511	167301887
1	167388294	167396237
1	167432755	167432954
1	167534063	167534314
1	167823620	167824069
1	167855162	167867476
1	167903667	167903943
1	167944630	167945255
1	168074100	168075948
1	168212030	168221041
1	168400688	168410248
1	168451848	168452941
1	168529768	168533347
1	168867797	168867995
1	168960639	168960851
1	169595974	169597139
1	169615800	169616477
1	169670868	169675955
1	169722347	169723449
1	169770595	169778257
1	169800785	169813645
1	169892307	169916971
1	172171012	172172519
1	172218611	172219879
1	172294140	172294331
1	172364224	172365617
1	173389047	173389447
1	175145975	175147179
1	175197110	175199441
1	175285270	175304964
1	175447656	175449097
1	176272932	176273160
1	176374270	176374552
1	176510707	176511034
1	177594420	177594870
1	177881051	177881297
1	178007107	178010233
1	178659195	178659409
1	178759456	178759795
1	178802167	178803373
1	178952961	178953192
1	178971135	178972334
1	178995388	178995639
1	179428755	179430742
1	179461507	179462535
1	179489270	179491048
1	179529573	179541636
1	179610655	179613987
1	179631791	179632996
1	179670524	179672183
1	179685489	179698862
1	179752468	179782959
1	179795592	179812300
1	179846562	179847967
1	179871051	179871242
1	179892865	179908022
1	179956393	179957290
1	179972620	179973336
1	179994958	179995525
1	180008848	180015791
1	180047673	180071609
1	180097114	180097441
1	180125981	180127280
1	180145164	180145732
1	180170757	180171207
1	180298670	180299493
1	180433590	180435109
1	180592560	180593368
1	180621361	180621753
1	180637744	180639111
1	180694033	180694553
1	180709072	180710216
1	180773185	180773587
1	180830438	180830742
1	180933871	180934624
1	180989047	180990602
1	181015172	181035039
1	181094333	181094656
1	181114055	181126471
1	181250571	181252138
1	181303478	181303683
1	181320361	181321101
1	181338609	181339610
1	181392440	181409430
1	181439105	181439349
1	181502487	181516801
1	181564868	181565158
1	181762558	181762974
1	181994899	181995328
1	182095706	182096041
1	182111087	182112778
1	182202358	182208016
1	182279960	182281424
1	182329176	182330140
1	182357642	182358656
1	182377733	182377924
1	182461311	182486807
1	182656133	182657658
1	182753103	182754750
1	183042472	183043178
1	183350714	183364097
1	183745784	183747136
1	183779396	183779946
1	183822659	183847517
1	183865614	183884379
1	183898547	183899010
1	183914390	183916372
1	183950079	183950270
1	183978568	183980399
1	184003705	184004363
1	184032796	184033064
1	184138827	184139738
1	184186523	184187717
1	184212800	184212991
1	184228347	184228822
1	184256595	184258500
1	184400984	184402381
1	184451020	184451467
1	184550051	184550925
1	184599545	184612158
1	184666933	184667723
1	184743185	184744312
1	184898378	184899889
1	184913450	184924819
1	184945264	184957033
1	185197110	185198308
1	185357618	185357872
1	185397235	185399205
1	185821137	185822207
1	186429108	186430756
1	186516118	186549528
1	186601242	186601567
1	186632658	186633136
1	187307058	187308518
1	187338887	187343980
1	187376539	187376917
1	187433236	187433726
1	187503709	187505043
1	187519070	187520440
1	187670625	187671412
1	187719256	187720563
1	188321289	188336264
1	188351295	188351496
1	188366339	188366855
1	188392303	188394474
1	188476659	188476861
1	188492254	188494890
1	188512148	188513248
1	188528257	188529784
1	188542345	188544539
1	188581048	188582652
1	188597754	188599122
1	189110065	189121217
1	189167535	189167792
1	189205763	189207231
1	189240363	189250171
1	189301574	189301811
1	190167009	190178575
1	190196461	190207331
1	190245705	190256315
1	190268816	190269116
1	190283709	190283914
1	190423884	190424294
1	190514850	190516249
1	190656398	190657255
1	190677308	190687625
1	190730629	190730820
1	190826673	190827568
1	190851387	190851933
1	190885439	190903057
1	191043510	191068306
1	191211370	191211728
1	191263449	191264039
1	192376271	192378701
1	192511891	192512155
1	192808988	192809985
1	192822924	192825498
1	193269528	193270824
1	193456059	193456407
1	194010387	194021764
1	194161545	194162002
1	194241932	194247626
1	194263204	194264323
1	194330885	194332251
1	194351373	194353049
1	194438547	194440510
1	194563424	194564559
1	196051121	196060779
1	196096225	196097152
1	196176127	196177118
1	196229145	196230248
1	196899208	196900423
1	196937097	196937342
1	197050597	197051865
1	197135525	197135724
1	197308754	197310155
1	200626773	200648257
1	200736989	200737355
1	200933137	200934504
1	201046382	201051635
1	201397602	201397865
1	201591182	201592468
1	201688537	201689096
1	201837300	201838327
1	201969541	201969854
1	202091788	202091979
1	202258332	202259376
1	202318890	202319752
1	202782777	202783026
1	203398206	203398539
1	203414265	203414907
1	203443512	203445286
1	203573560	203573786
1	203598556	203601268
1	203638034	203638430
1	203655907	203656744
1	203719694	203720954
1	203773644	203775022
1	204081609	204082781
1	204127093	204128768
1	204168272	204168463
1	204835525	204835839
1	204941510	204942329
1	205697006	205698253
1	205949301	205949617
1	206063010	206074448
1	206144704	206145473
1	206283530	206284960
1	206531948	206532163
1	206659118	206660282
1	206736946	206737273
1	206752269	206752487
1	207142468	207143647
1	207251926	207252896
1	207293091	207315528
1	207339310	207348915
1	207364111	207369342
1	207391614	207392636
1	207411893	207412487
1	207433020	207438571
1	207573443	207573889
1	207619131	207619366
1	208149652	208150479
1	208235419	208246657
1	208261927	208262133
1	208295755	208303167
1	208319620	208355211
1	208401652	208412822
1	208708905	208709173
1	208783865	208784086
1	208900475	208901168
1	208915154	208916045
1	208996128	208996678
1	209146435	209146770
1	209180705	209182346
1	209204417	209228458
1	209341469	209341773
1	209358810	209359036
1	209624072	209633194
1	209654603	209654846
1	209667522	209680954
1	211471713	211472778
1	211566254	211577757
1	212219503	212220466
1	212978327	212978634
1	213004779	213005510
1	213093574	213096018
1	213109076	213134913
1	213166354	213166550
1	213206788	213206995
1	213358551	213359852
1	213458662	213459404
1	213483722	213501609
1	213601197	213602295
1	213904859	213906025
1	214430042	214430842
1	214452298	214453229
1	214470415	214470615
1	214843999	214844953
1	214956150	214956800
1	214975459	214975884
1	215110420	215110654
1	215168670	215211951
1	215292432	215314234
1	215442913	215444284
1	215483108	215483324
1	215506986	215508826
1	215661481	215662793
1	215732146	215732345
1	215806811	215808528
1	215975824	215978258
1	216059385	216060458
1	216107089	216116365
1	216189687	216198669
1	216312816	216313531
1	216483531	216504447
1	216563477	216563679
1	216620961	216621558
1	216682713	216683669
1	216696883	216709819
1	216724995	216725331
1	216792513	216792710
1	216907500	216911079
1	216926235	216927333
1	216966285	216966485
1	217129292	217130317
1	217147749	217149156
1	217203975	217204867
1	217220504	217222145
1	217237457	217238270
1	217287266	217305177
1	217342124	217347964
1	217364005	217370579
1	217402664	217403247
1	217429861	217430919
1	217629521	217631677
1	217667850	217668049
1	217688082	217688300
1	217892877	217894081
1	218017069	218018419
1	218155627	218181419
1	218339246	218340999
1	218682946	218683154
1	218993289	218994662
1	219021552	219022897
1	219663425	219664987
1	219680371	219680641
1	219777126	219777335
1	219798977	219799205
1	219812517	219815274
1	219834964	219835193
1	219850953	219852420
1	220163291	220163492
1	221010601	221019120
1	221437182	221437556
1	221456742	221457121
1	221491046	221492256
1	221521157	221522083
1	221634538	221635902
1	221714083	221714860
1	221736021	221736647
1	221788910	221789111
1	222119322	222120510
1	222247122	222248454
1	222312438	222312710
1	222343915	222344467
1	222412471	222414381
1	222428843	222430992
1	222506093	222507784
1	222522985	222542223
1	222658830	222659164
1	222724372	222724634
1	222990259	222990587
1	223088672	223090663
1	223393710	223394184
1	223559614	223561122
1	223648627	223650124
1	223701491	223702686
1	223752489	223756100
1	223913491	223924325
1	224062263	224063276
1	224115666	224125927
1	224171664	224173171
1	224350009	224351010
1	224495504	224513988
1	224910500	224922986
1	224943291	224956931
1	224974626	224974959
1	224992018	224992209
1	225040530	225052736
1	225211529	225213230
1	225264093	225264931
1	225788263	225791875
1	225810163	225816159
1	226009367	226010098
1	226158517	226159806
1	226177100	226178234
1	226212901	226217859
1	226297318	226319951
1	226334947	226335205
1	226781512	226781833
1	227957695	227957886
1	227997741	227999123
1	228044593	228045311
1	228091398	228093066
1	228149760	228179267
1	228195697	228198666
1	228220122	228220639
1	228412867	228413157
1	228830268	228831777
1	228854567	228855411
1	228876577	228876804
1	228912428	228912619
1	228929451	228930738
1	229117540	229118213
1	229220093	229230203
1	229315015	229316566
1	229335805	229337674
1	229429162	229429684
1	229502492	229503614
1	229581785	229582069
1	229666152	229666358
1	230069314	230070483
1	230315590	230315929
1	230332765	230345441
1	230488326	230488732
1	230503686	230504135
1	230538440	230538653
1	230587597	230587788
1	230601677	230614780
1	230633980	230634202
1	230704053	230704705
1	230724966	230726449
1	230752073	230753277
1	230790746	230802452
1	230897846	230901166
1	231035598	231039578
1	231059385	231059693
1	231081120	231081755
1	231143044	231155507
1	231171599	231174087
1	232172007	232172301
1	232286152	232286744
1	232355926	232357636
1	232502457	232512741
1	232556838	232561432
1	232843815	232844183
1	232868362	232869462
1	234281963	234283050
1	234304011	234305465
1	234368402	234371208
1	234399054	234400197
1	234416420	234417674
1	234469081	234470497
1	234498640	234511914
1	234538752	234549654
1	234666038	234666536
1	234775140	234780814
1	235033439	235035106
1	235790003	235791002
1	235877261	235919496
1	236158481	236158815
1	236217247	236218775
1	236265340	236281447
1	236298539	236299717
1	236340136	236341524
1	236371485	236381321
1	236395573	236396563
1	236550582	236551637
1	236669154	236683163
1	236713002	236713337
1	236735463	236744591
1	236820054	236821983
1	236891967	236892320
1	236920007	236925893
1	236946711	236947054
1	236970955	236972159
1	236990701	236990920
1	237033107	237052505
1	237074864	237102643
1	237171437	237185376
1	237211210	237211734
1	237226464	237241292
1	237646840	237647044
1	237712897	237715866
1	237820208	237821623
1	237950656	237951319
1	238132707	238140776
1	238175962	238177486
1	238197183	238198280
1	238332311	238333085
1	238515983	238516428
1	238540710	238541745
1	238567101	238568410
1	238670221	238672414
1	238722212	238723666
1	238917273	238918420
1	239096939	239110616
1	239151656	239165415
1	239179572	239179834
1	239204179	239204458
1	239281146	239286307
1	239319909	239337431
1	239491916	239493304
1	239567309	239568972
1	239587243	239593300
1	239680844	239681450
1	239775928	239776814
1	239842206	239844333
1	239859753	239860074
1	239918599	239919511
1	239937223	239945255
1	239985684	239986012
1	240001060	240001437
1	240049651	240050736
1	240080174	240081361
1	240583854	240584690
1	241318805	241319890
1	241567261	241570220
1	241657426	241658299
1	241742104	241742985
1	241792915	241793864
1	241824429	241826172
1	241840769	241853155
1	241873767	241874694
1	242006816	242007083
1	242119759	242121047
1	242168864	242169914
1	242303436	242303693
1	242947152	242947651
1	243106341	243107812
1	243138567	243153992
1	243168381	243168809
1	243189203	243190197
1	243216011	243226327
1	245326025	245327019
1	245409100	245410381
1	245823645	245823956
1	246104736	246105930
1	246129339	246130190
1	246148912	246149430
1	246173779	246175553
1	246196841	246198257
1	246326859	246347987
1	246401361	246402962
1	246439438	246454746
1	246547897	246549497
1	246602475	246603219
1	246644921	246645129
1	246680745	246682927
1	246695855	246698942
1	246719582	246720043
1	246735319	246736874
1	246768080	246771503
1	246836877	246838330
1	246852644	246853609
1	246953181	246969058
1	247069659	247072923
1	247112864	247113279
1	247345088	247345332
1	247425222	247425488
1	247679391	247679664
1	247970595	247971679
1	248032271	248033361
1	248090239	248090435
1	248134095	248134353
1	248158214	248164691
1	248218784	248219765
1	248423626	248424746
1	248448239	248450501
1	248494005	248494241
1	248691744	248692048
1	248727392	248727590
1	248741011	248742866
1	248815799	248816198
1	249172750	249173183
1	249290994	249291313
1	249904936	249906147
1	249923673	249924231
1	249998191	249998579
1	250078007	250078266
1	250167636	250167866
1	250180957	250184660
1	250306121	250306602
1	250323732	250326440
1	250348171	250368858
1	250402042	250402765
1	250479518	250493822
1	250516522	250520244
1	250533870	250561948
1	250784375	250784721
1	250828914	250840647
[truncated: 19,465 more rows]
