# Supplementary material for: Differential Regulation of Male-Hormones-Related Enhancers Revealed by Chromatin Accessibility and Transcriptional Profiles in Pig Liver
Source: Biomolecules. 2024 Apr 1;14(4):427. doi: 10.3390/biom14040427 (PMC11048672; doi:10.3390/biom14040427)
Supplement: Supplementary file 1 [file biomolecules-14-00427-s001.zip › biomolecules-2920564-supplementary/Supplementary_TableS8.xlsx]

## Sheet: Sheet1
Supplementary Table S8: SEs identified by H3K27ac data
chr	start	end
1	1716806	1775224
1	17478151	17512218
1	22788305	22833504
1	25878389	25947279
1	32026738	32044013
1	34692429	34736029
1	37886943	37912994
1	45051023	45100891
1	92838607	92881152
1	99422674	99443828
1	108012863	108047952
1	108505051	108546336
1	109921339	109947311
1	111400433	111440702
1	118227856	118250096
1	118898052	118919364
1	119020568	119057809
1	121520343	121546055
1	143505123	143532070
1	147568085	147593710
1	147985237	148022936
1	148948001	148991914
1	149777483	149823970
1	159714738	159735864
1	162332996	162375762
1	162478493	162521788
1	163776354	163824413
1	164963653	165013131
1	182516625	182548125
1	182567356	182633335
1	188417190	188458834
1	190312539	190371257
1	208173927	208213574
1	209259413	209296136
1	215567987	215614639
1	217162487	217190009
1	221037753	221071540
1	223770670	223821123
1	223865484	223900786
1	225712388	225730883
1	226234746	226278762
1	230844701	230883134
1	238762787	238826973
1	242963279	243039592
1	246215834	246275767
1	254008524	254036729
1	265072858	265103117
1	267858702	267898806
1	268498957	268539254
1	268560484	268591672
1	269199933	269260183
1	270040938	270066004
1	273580670	273658637
1	273691027	273754209
2	1612789	1643732
2	4447635	4480654
2	4634476	4664922
2	4771550	4802732
2	5159374	5193595
2	6732827	6786798
2	6810726	6817446
2	7291935	7325221
2	7859412	7892502
2	9484072	9531910
2	13176281	13209755
2	15180302	15221782
2	15826171	15880085
2	18810852	18880587
2	26540757	26617232
2	27902041	27929748
2	39338494	39378307
2	40944616	40988031
2	59484213	59532949
2	60396440	60461002
2	66213299	66227968
2	69815623	69860020
2	69922678	69958711
2	71197212	71236089
2	75228298	75272976
2	75985966	76069975
2	77181928	77220044
2	77247654	77310070
2	78782955	78811235
2	84621187	84650693
2	85294055	85368607
2	97999170	98083025
2	118729320	118787329
2	129499368	129534227
2	136863650	136899317
2	141469222	141500005
2	141962952	142022338
2	143547587	143599337
2	150296059	150318198
2	151447886	151494181
2	151926627	151935008
3	652612	712430
3	4079196	4122347
3	4210896	4243684
3	8356022	8390417
3	8659277	8718077
3	8907375	8947214
3	9972148	10007799
3	10028191	10043896
3	16908825	16950794
3	17869776	17920443
3	26604288	26667203
3	37852008	37880163
3	38236410	38303945
3	39935076	39963270
3	39976169	40023441
3	56161379	56201360
3	58153701	58207844
3	58799321	58842840
3	58981878	59024292
3	72324097	72361856
3	75534816	75565743
3	77814782	77869641
3	79669744	79722694
3	86624035	86669737
3	86726079	86761134
3	94212762	94245431
3	94294756	94356637
3	97199079	97230255
3	97244363	97267413
3	98154454	98190046
3	102299647	102318028
3	112018018	112046707
3	117232731	117261545
3	117992353	118021362
3	121687839	121715917
3	127476650	127537807
3	128789483	128821744
4	14265330	14297711
4	16086923	16137805
4	20775289	20816840
4	36473760	36498787
4	46447169	46471332
4	75802550	75852832
4	79953853	79975098
4	81899108	81945022
4	89137692	89169752
4	89251160	89312112
4	94661625	94689269
4	95353289	95385690
4	97696145	97730030
4	98571204	98643558
4	99304436	99345858
4	100318066	100346362
4	117107424	117161208
4	122956718	122992786
5	678701	703051
5	2895236	2962847
5	3251623	3271249
5	3324395	3392643
5	3434871	3478014
5	6985536	7036335
5	7183883	7211401
5	10188088	10220167
5	10726179	10759581
5	11365696	11412180
5	13309900	13352337
5	14909182	14963778
5	21727052	21753841
5	22377005	22412550
5	22434159	22460262
5	22712811	22739394
5	39893170	40002516
5	46597729	46653824
5	59726987	59753318
5	62203466	62265930
5	68739959	68757296
5	70115819	70165254
5	77027353	77077720
5	77172687	77242462
5	77450290	77509186
5	81359467	81387281
5	81775457	81813877
5	83700598	83737075
5	93248010	93290636
5	101809163	101838605
6	1115360	1154195
6	1945274	1967632
6	3437730	3489832
6	6430097	6464505
6	14569220	14607573
6	14942324	14968281
6	15921182	15964627
6	17168161	17207695
6	17226064	17243874
6	18497357	18512213
6	28489231	28539602
6	29114211	29122335
6	32028615	32083271
6	36110331	36157285
6	38743488	38838235
6	43164151	43191794
6	47475582	47510131
6	48051234	48067023
6	52179883	52235902
6	52567960	52599666
6	52738910	52780138
6	53334939	53385930
6	53972547	53994400
6	54053296	54101945
6	54216385	54237238
6	59554548	59589667
6	59705543	59768737
6	62938239	62992951
6	63026257	63133496
6	63608060	63675708
6	63833704	63865303
6	64150820	64209393
6	69081223	69117556
6	71881077	71904050
6	72567622	72599525
6	75255939	75279301
6	79500551	79530632
6	89247935	89328591
6	89573069	89600071
6	95028138	95082011
6	95227381	95256219
6	103629611	103681249
6	108882547	108905697
6	112601995	112646075
6	115818530	115877538
6	118944874	118988342
6	146206322	146228975
6	149798199	149833391
6	151083772	151120097
6	151214399	151260864
6	155800996	155853219
6	157206945	157244203
6	157472238	157501475
6	159306885	159338026
6	160469065	160501634
6	166515251	166559629
7	4454373	4488404
7	4530112	4560886
7	5099235	5190809
7	7822043	7862780
7	8508590	8539616
7	12706897	12730654
7	20839645	20929308
7	23920898	23939212
7	24579636	24605598
7	28983378	29022765
7	31243638	31289899
7	32665371	32722103
7	35283328	35337576
7	38773307	38806959
7	46855514	46888739
7	52474943	52546874
7	52783329	52830311
7	53450248	53474034
7	53845555	53871841
7	53884729	53905583
7	54655848	54722294
7	55695142	55812240
7	62463387	62483452
7	62825628	62854942
7	64523457	64577007
7	64857575	64898055
7	86135610	86183799
7	87984648	88053519
7	88470779	88511887
7	91840370	91923624
7	92486007	92526939
7	93393351	93435284
7	100121461	100135954
7	100163498	100202781
7	110409718	110477547
7	113425682	113480921
7	114190255	114219910
7	115768638	115812588
7	116769782	116795867
7	120505742	120564103
8	1490	16241
8	288602	350169
8	10960521	10991837
8	29038896	29064724
8	31600017	31654003
8	39011078	39036715
8	55882056	55924284
8	68353044	68363215
8	69607855	69638032
8	70110958	70153226
8	74530462	74576182
8	82941580	82977440
8	112167855	112183906
8	121032291	121052766
8	121159996	121176785
8	131465218	131519594
8	131829848	131879943
9	7291602	7326131
9	7589168	7637311
9	9423466	9456542
9	17145715	17246920
9	19990252	20039190
9	31790330	31839863
9	41638968	41691630
9	41735225	41764691
9	44408204	44472565
9	46160556	46187583
9	47319172	47347204
9	53420961	53447929
9	55620739	55659245
9	63215187	63307287
9	63322859	63498142
9	63997383	64021993
9	64779974	64807662
9	75200279	75218657
9	78434693	78467976
9	86732261	86766853
9	106152379	106175764
9	106614320	106661252
9	121497308	121525725
9	129516154	129550191
9	129579513	129592402
9	131372318	131399355
9	133186980	133277136
9	139233693	139272201
9	139294336	139346268
9	139500275	139512045
10	10131556	10191958
10	13711556	13754682
10	19282385	19298522
10	22973795	23039511
10	24960670	24976178
10	28955446	28999171
10	31262863	31284674
10	32133812	32161471
10	32817593	32868729
10	33964319	34001815
10	47160937	47191396
10	53313899	53353028
10	53618840	53649986
10	57856721	57882950
10	59985998	60009866
11	2827728	2871049
11	7124400	7193694
11	9725948	9739673
11	15471797	15499757
11	16247717	16273397
12	721697	780676
12	976435	1038700
12	4259041	4314010
12	5427706	5465379
12	5609663	5647131
12	6671153	6740452
12	7627157	7652694
12	11763666	11844114
12	14844459	14882998
12	14899398	14979024
12	18237930	18281510
12	19168823	19199669
12	19646764	19730688
12	22059286	22087082
12	22235895	22265859
12	34618724	34694385
12	34885910	34976570
12	35598295	35644223
12	36042073	36069722
12	39617771	39648359
12	40075368	40138127
12	43811281	43871227
12	44529688	44555484
12	44603477	44636767
12	47776075	47818869
12	47909040	47935358
12	50653491	50705097
12	52401147	52444002
12	52658504	52699053
12	52739348	52786323
12	53360775	53406926
12	60842658	60886595
12	61361787	61400469
12	61583907	61602376
13	753	141710
13	16776557	16809719
13	22298679	22370524
13	28808178	28845578
13	29814879	29868310
13	32004523	32047416
13	34307812	34328110
13	35934379	35948058
13	39814353	39872148
13	47454679	47516381
13	47988000	48036486
13	61067151	61110449
13	61281292	61316915
13	66956452	67012421
13	70916278	70950445
13	74877579	74927525
13	82101963	82156106
13	88928913	88965636
13	89866984	89910794
13	96928040	96972568
13	100460313	100505553
13	109595574	109640652
13	111057886	111090991
13	124419192	124433709
13	135756588	135803008
13	136612289	136669958
13	139644371	139663235
13	139953078	139991142
13	200136728	200162322
13	202463689	202500998
13	206444129	206494953
13	207470698	207506640
14	6623226	6677856
14	7358020	7372916
14	10617483	10636788
14	12096815	12134106
14	14861439	14898609
14	28241944	28268203
14	28310520	28360357
14	31939269	31989359
14	32637467	32678673
14	40247457	40287603
14	43120276	43147554
14	46197630	46230254
14	46623063	46654783
14	47279999	47302091
14	47851788	47883250
14	50740647	50790374
14	56234471	56258336
14	56424461	56496010
14	56533425	56555987
14	56600120	56625411
14	65539353	65562190
14	72500807	72555423
14	73723658	73766535
14	75104649	75139315
14	75154359	75173373
14	75932664	75966879
14	90480416	90528188
14	101125256	101172403
14	101305034	101331971
14	107015792	107137265
14	108112670	108150323
14	113616524	113652708
14	113737142	113770684
14	122601149	122645641
14	122659607	122714130
14	123405449	123460429
14	123858094	123900815
14	132562658	132585134
15	1171	33965
15	45503008	45567571
15	45915835	45967675
15	46791673	46808614
15	47066593	47089559
15	54515155	54566489
15	54655324	54726174
15	56144714	56208267
15	67308297	67371894
15	94130417	94172101
15	104228671	104258935
15	106996599	107047397
15	110903540	110943804
15	111334475	111372858
15	113201649	113234033
15	117711465	117732171
15	120359835	120398281
15	120425098	120463851
15	131782697	131808233
15	137819158	137859376
16	3112	23674
16	4219978	4270982
16	21485984	21541328
16	23675911	23684086
16	26066007	26082098
16	27556498	27587832
16	32129382	32153814
16	35179526	35213426
16	44236294	44258491
16	46483876	46512397
16	47640788	47655303
16	51363104	51404048
16	68348899	68393072
16	71919850	71979128
17	10682143	10715047
17	14834890	14869279
17	43380525	43448781
17	46813603	46885285
17	47648356	47681538
17	48744698	48829531
17	51924700	51951109
17	57897212	57965214
17	62611772	62657579
17	63381527	63406628
17	63432197	63470501
18	2911550	2972286
18	9932873	10000754
18	14128377	14149031
18	14309015	14343151
18	24498709	24547373
18	28485470	28513139
18	29489052	29541963
18	45437023	45485732
18	50642962	50685673
18	54614632	54673698
18	55975715	55982592
AEMK02000135.1	44	14815
AEMK02000141.1	51	31276
AEMK02000179.1	18	23308
AEMK02000180.1	1091	8869
AEMK02000184.1	6	3378
AEMK02000213.1	336455	351031
AEMK02000218.1	90	33229
AEMK02000220.1	7235	18143
AEMK02000235.1	38028	72150
AEMK02000260.1	19338	59223
AEMK02000304.1	462	41145
AEMK02000343.1	52	17665
AEMK02000358.1	14943	22157
AEMK02000361.1	90131	129616
AEMK02000384.1	130	22834
AEMK02000407.1	0	23193
AEMK02000407.1	52249	89477
AEMK02000432.1	418	16610
AEMK02000451.1	107787	161883
AEMK02000452.1	1213450	1250414
AEMK02000452.1	1263099	1306093
AEMK02000452.1	1766510	1782768
AEMK02000472.1	22890	51163
AEMK02000472.1	65182	91405
AEMK02000489.1	104	51932
AEMK02000495.1	81284	185193
AEMK02000542.1	16374	55763
AEMK02000549.1	18763	45685
AEMK02000561.1	90	31933
AEMK02000578.1	351	31721
AEMK02000614.1	298	38800
AEMK02000636.1	21283	34062
AEMK02000644.1	66	82993
AEMK02000646.1	197	12748
AEMK02000646.1	56851	69364
AEMK02000654.1	145	13969
AEMK02000682.1	1058350	1161496
AEMK02000693.1	30	24151
AEMK02000695.1	76	14624
FPKY02000001.1	296074	305213
M	69	16477
X	49182046	49202267
