# Supplementary material for: Differential Regulation of Male-Hormones-Related Enhancers Revealed by Chromatin Accessibility and Transcriptional Profiles in Pig Liver
Source: Biomolecules. 2024 Apr 1;14(4):427. doi: 10.3390/biom14040427 (PMC11048672; doi:10.3390/biom14040427)
Supplement: Supplementary file 1 [file biomolecules-14-00427-s001.zip › biomolecules-2920564-supplementary/Supplementary_TableS9.xlsx]

## Sheet: endiffpeak提取出的peak位置
Supplementary Table S9: DARs overlapped with Ens
chr	start	end
1	1007679	1008044
1	2605901	2606152
1	2608035	2608332
1	3101032	3101623
1	3108107	3108539
1	6250446	6251054
1	9048230	9049035
1	9100458	9101025
1	9149356	9149841
1	9603635	9603941
1	9881883	9882286
1	10138433	10138739
1	10317705	10318328
1	10974023	10974747
1	12311318	12311681
1	13932568	13933252
1	14603588	14604083
1	14608274	14608627
1	15361949	15362260
1	15788089	15788761
1	16503856	16504339
1	16853382	16854094
1	18519969	18520264
1	18884605	18884880
1	20583093	20583703
1	24246030	24246701
1	25878790	25879217
1	25917332	25917756
1	25918510	25918818
1	26627422	26627886
1	27898583	27899031
1	29593153	29593535
1	29769140	29769536
1	30838581	30838977
1	31381595	31381939
1	31748160	31748560
1	31791402	31791841
1	32042939	32043640
1	32177781	32178205
1	32231184	32231532
1	32251380	32251751
1	32351994	32352716
1	32369733	32370019
1	34727357	34727661
1	42621097	42621506
1	44287418	44287792
1	45100276	45100829
1	52823974	52824600
1	53153620	53154073
1	56113625	56114020
1	56114782	56115068
1	56244137	56244560
1	56938283	56938651
1	59579638	59580045
1	62266715	62267339
1	62400269	62400668
1	62424570	62425244
1	62431437	62432114
1	71590958	71591423
1	71593837	71594118
1	73013055	73013507
1	74727341	74727631
1	75070520	75071228
1	76560238	76560633
1	76560862	76561375
1	77082420	77082782
1	77670062	77670445
1	82250761	82251745
1	82280805	82281678
1	82718900	82719715
1	82722121	82722659
1	82724560	82724907
1	84734095	84734657
1	84738363	84738700
1	84840804	84841243
1	86983934	86984611
1	86994738	86995210
1	87025215	87025777
1	89683218	89684118
1	90256085	90256361
1	92853509	92853884
1	94295655	94296340
1	97114245	97114566
1	97524609	97525079
1	99422921	99423439
1	99430885	99431353
1	99435681	99436320
1	100934460	100935091
1	104136136	104136748
1	104138547	104138958
1	106110423	106110737
1	106760394	106760738
1	106797805	106798261
1	107250999	107251759
1	107377191	107377508
1	108125536	108125952
1	108162576	108163081
1	108505874	108506422
1	108659424	108660154
1	109422076	109422486
1	111301181	111301506
1	111403203	111403594
1	114419791	114420455
1	114490202	114490587
1	116553624	116553919
1	118989852	118990148
1	118993746	118994600
1	119050801	119051139
1	119907607	119907964
1	121525116	121525714
1	121533622	121533958
1	126694991	126695341
1	126699844	126700095
1	127747663	127747998
1	128445652	128446211
1	128639413	128639766
1	130060171	130060623
1	130320866	130321287
1	130343784	130344375
1	130916270	130916679
1	133308758	133309216
1	133345548	133346170
1	133362380	133362719
1	133362833	133363275
1	134170941	134171664
1	134343810	134344403
1	135223029	135223586
1	135889212	135889560
1	137296664	137297443
1	137393606	137393986
1	138243372	138243946
1	143526150	143526557
1	144007777	144008218
1	149630883	149631314
1	151296254	151297098
1	153392278	153393535
1	153746496	153747257
1	156392772	156393046
1	156424273	156424779
1	158486517	158486938
1	158563516	158564623
1	159720442	159720813
1	162056916	162057542
1	162347028	162347328
1	162373178	162373567
1	162390676	162390947
1	162487875	162488326
1	162493474	162493844
1	162640422	162640934
1	162658959	162659278
1	162760859	162761601
1	162973482	162973858
1	163158297	163158699
1	163527347	163527659
1	164687985	164688477
1	164716805	164717081
1	164717233	164717860
1	164988515	164988946
1	165119012	165119400
1	166171876	166172371
1	166179571	166179985
1	166536919	166537367
1	166544277	166544898
1	167010222	167010731
1	169813615	169813986
1	179956666	179956932
1	181250986	181251756
1	183042606	183043067
1	184899201	184899652
1	186632750	186633368
1	191065790	191066027
1	201050741	201051340
1	204082081	204082513
1	207369028	207369698
1	208302093	208302799
1	209273615	209274209
1	211566433	211567360
1	213004626	213004941
1	214469950	214470475
1	215183470	215183881
1	215211153	215211573
1	215585310	215585649
1	216708754	216709180
1	222429414	222429909
1	223794141	223794522
1	223889598	223890010
1	223899968	223900349
1	223923420	223923880
1	224172816	224173370
1	224943552	224944043
1	224974806	224975116
1	226009408	226010108
1	227957373	227957884
1	229117943	229118362
1	229220754	229221129
1	229316022	229316735
1	230634111	230634534
1	230860061	230860407
1	230877567	230877783
1	232285717	232286215
1	232502148	232502544
1	234549152	234549772
1	234666488	234666863
1	235034918	235035365
1	238762982	238763752
1	239107961	239108185
1	239179460	239180024
1	240080561	240081090
1	246229541	246229994
1	246259945	246260474
1	247069952	247070221
1	248494155	248494738
1	250167358	250167849
1	252805623	252806044
1	253612939	253613691
1	253854297	253854657
1	260634512	260634849
1	260782203	260782891
1	261052276	261052745
1	262351225	262351617
1	264286858	264287363
1	264691461	264691709
1	266446393	266446708
1	266918322	266919024
1	268567519	268567972
1	268881831	268882342
1	269115763	269116655
1	270645870	270646144
1	270778981	270779417
1	271374989	271375332
1	273594053	273594953
2	282384	282836
2	1678784	1679093
2	2036028	2036316
2	2239178	2239462
2	3312159	3312917
2	3851647	3852037
2	4664395	4665165
2	5399869	5400127
2	5405541	5405978
2	5965216	5966013
2	6267258	6267629
2	8441836	8442233
2	8567435	8567990
2	11912537	11912817
2	12291334	12291916
2	12297749	12298136
2	12434312	12434834
2	15617185	15617622
2	17421028	17421486
2	18841951	18842316
2	25397087	25397805
2	25633945	25634309
2	26315103	26315488
2	26427367	26427726
2	26548668	26550273
2	26600444	26600789
2	26665291	26665576
2	26881534	26881816
2	27812195	27812525
2	32935515	32935892
2	32968792	32969177
2	36752001	36752379
2	36760797	36761261
2	39423200	39423522
2	39636862	39637108
2	39908992	39909460
2	40649352	40649833
2	40965502	40965742
2	44635400	44635818
2	49598178	49598635
2	52295459	52295785
2	61339127	61339442
2	61834239	61834590
2	61883128	61883713
2	62130304	62130946
2	66425411	66425712
2	66431086	66431501
2	68852758	68853115
2	68925998	68926614
2	69228755	69229062
2	69286577	69286951
2	69527285	69527879
2	69930313	69930558
2	73411025	73411496
2	73827549	73827862
2	74145638	74146014
2	74403399	74403820
2	75239076	75239407
2	76981363	76981746
2	82052928	82053278
2	82908079	82908657
2	83201489	83202023
2	83637549	83638282
2	83643781	83644119
2	84572325	84572970
2	84642440	84643113
2	85171633	85172117
2	85314828	85315290
2	85436632	85437029
2	85515078	85515880
2	85992020	85992380
2	86037671	86038350
2	86635719	86636065
2	89958981	89959372
2	90570258	90570621
2	101364562	101365273
2	102495016	102495309
2	102623219	102623586
2	102661667	102662191
2	102735773	102736235
2	102880828	102881533
2	108263265	108263570
2	115803936	115804468
2	119763986	119764344
2	119884017	119884464
2	120678151	120678444
2	123013332	123013808
2	126256224	126256652
2	127737349	127737808
2	130172160	130172524
2	133158492	133159007
2	135177362	135177739
2	135296450	135296945
2	136697504	136697816
2	139692799	139693558
2	141911669	141912014
2	141970489	141970846
2	142106953	142107210
2	143863660	143864773
2	144308086	144308455
2	144755137	144755483
2	144765139	144765552
2	145189704	145190476
2	145324216	145324701
2	150143673	150143978
2	151658601	151658890
2	151661461	151662051
2	151727310	151727682
3	222508	222931
3	535136	535583
3	657005	657299
3	1842496	1843257
3	4026514	4027288
3	5451363	5451972
3	6079387	6079774
3	6127602	6127923
3	7182673	7182916
3	7928450	7928820
3	8609962	8610426
3	8860623	8860975
3	9443375	9443684
3	9762828	9763388
3	10192202	10193095
3	10291489	10292005
3	11395294	11395637
3	11430618	11431103
3	14030856	14031469
3	14038950	14039234
3	14042095	14042816
3	16273117	16273430
3	16277537	16277861
3	16439680	16440192
3	16715090	16715528
3	16913660	16914010
3	16938807	16939126
3	18171843	18172110
3	18351048	18351730
3	18356790	18357151
3	25159788	25160168
3	25317849	25318158
3	25321011	25321393
3	25436910	25437388
3	25437541	25437896
3	26633842	26634279
3	28262578	28262973
3	28703151	28703604
3	30769731	30770356
3	32503741	32504276
3	38020369	38020653
3	38238167	38238584
3	39940875	39941161
3	40057763	40058103
3	41553201	41553446
3	43836132	43836690
3	44470732	44471026
3	45346641	45347201
3	46577921	46578213
3	51210545	51211143
3	52329059	52329333
3	52339421	52339816
3	52669041	52669647
3	52693082	52693728
3	52980714	52981270
3	55170923	55171534
3	55592057	55592365
3	55641945	55642300
3	55786293	55786671
3	58315285	58315784
3	58701639	58702079
3	58768638	58768967
3	58840385	58840801
3	58964352	58964691
3	59003871	59004243
3	59013606	59014915
3	59162269	59162603
3	59797893	59798384
3	63804717	63805365
3	67714032	67714431
3	68846508	68846773
3	72832448	72832916
3	72966770	72967790
3	73613879	73614409
3	75535464	75535868
3	77886383	77886709
3	78147295	78147678
3	79264253	79264877
3	79265642	79266008
3	79301746	79302169
3	79308956	79309379
3	79358345	79358723
3	79670380	79670849
3	79722482	79722892
3	79814041	79814387
3	81493169	81493786
3	86645243	86645642
3	88517210	88517907
3	88568410	88568738
3	88781757	88782405
3	92115463	92115785
3	93325139	93325471
3	93593175	93593581
3	93606332	93606687
3	93899834	93900462
3	94242720	94243065
3	94322252	94323211
3	94538516	94538817
3	94542352	94542742
3	94574612	94574884
3	96569556	96569970
3	96570277	96570552
3	96970660	96971058
3	97036834	97037211
3	97117520	97118298
3	97377259	97377718
3	97401645	97402070
3	97411785	97412475
3	98023239	98023633
3	98033564	98033899
3	98815924	98816655
3	101840999	101841429
3	101908494	101909007
3	102152113	102152550
3	102178366	102178699
3	102801485	102801817
3	103874813	103875375
3	109909419	109909824
3	110740935	110741574
3	110982284	110982619
3	111432378	111432603
3	112026475	112026896
3	112029428	112029707
3	113551072	113551467
3	113709398	113709929
3	115331949	115332276
3	116078059	116078538
3	117702462	117702990
3	118267102	118267572
3	118306820	118307524
3	118321456	118322241
3	119068868	119069376
3	120457242	120457701
3	121706301	121706717
3	121945941	121946387
3	121975978	121976868
3	127130401	127130695
3	127513512	127514001
3	127955705	127956048
3	127998821	127999166
3	128251186	128251815
3	128820330	128820675
3	129436049	129436414
3	132688844	132689423
3	132821062	132821879
4	50176	50841
4	301243	301667
4	781681	782037
4	1030437	1031159
4	1047797	1048246
4	1049125	1049469
4	2567627	2568034
4	4552399	4552743
4	5090705	5091111
4	5106785	5107255
4	5587311	5588078
4	6958424	6959075
4	10186390	10186783
4	10240804	10241541
4	11657666	11658277
4	12356073	12356393
4	14281423	14281884
4	14341327	14342160
4	14491992	14492271
4	14967273	14967601
4	14979595	14979851
4	16602405	16602980
4	16836958	16837373
4	18929730	18930426
4	19495736	19496296
4	20743251	20743740
4	20753075	20753495
4	20805465	20805952
4	20874833	20875862
4	22200347	22200623
4	28567547	28567939
4	29310182	29310540
4	33097902	33098276
4	36256421	36256882
4	38087008	38087375
4	38179706	38180248
4	39944213	39945036
4	40201790	40202131
4	41661992	41662418
4	41700730	41701074
4	46447179	46448932
4	46457623	46458800
4	46459747	46460145
4	46461873	46462494
4	46465017	46465324
4	46468707	46469104
4	46470219	46471272
4	50879321	50879569
4	50882621	50883038
4	51281068	51281800
4	51312656	51313254
4	55691628	55692274
4	56534998	56535713
4	56543484	56543835
4	62511376	62511843
4	62522275	62522722
4	65021731	65022032
4	65022205	65022522
4	66875751	66876108
4	67476767	67477063
4	69392423	69392763
4	69491099	69491519
4	69530323	69530542
4	71011309	71011800
4	71044166	71044546
4	71896408	71896956
4	71965005	71965296
4	73046910	73047269
4	74358754	74359348
4	75806569	75806921
4	79251177	79251741
4	79312515	79312882
4	79316209	79316993
4	79489447	79490242
4	80607530	80608065
4	80820113	80820569
4	81495413	81495779
4	82168546	82168889
4	82318947	82319306
4	82934328	82934940
4	83586757	83587346
4	84083118	84083545
4	85519004	85519591
4	86003510	86003884
4	86006283	86006716
4	87798931	87799331
4	87799439	87799887
4	88447854	88448419
4	89155560	89156075
4	89187871	89188261
4	90578332	90578630
4	90750077	90750414
4	90771188	90771592
4	90780674	90781016
4	93022565	93023122
4	93531364	93531761
4	95027834	95028257
4	95029758	95030058
4	95900950	95901218
4	96808995	96809641
4	99626216	99626489
4	99626739	99627154
4	100321738	100322132
4	100323264	100323622
4	100336721	100337292
4	100338071	100338465
4	100339961	100340349
4	100824295	100824854
4	101355633	101356009
4	101385387	101385990
4	101404814	101405333
4	101406287	101406525
4	102919047	102920311
4	103947476	103947826
4	104257778	104258055
4	104580341	104580668
4	105894782	105895561
4	106127406	106127787
4	107048788	107049153
4	107494221	107494612
4	107495423	107495802
4	108833581	108833951
4	108872757	108873125
4	110246316	110246762
4	110563332	110563886
4	110599730	110600013
4	110852564	110853381
4	111485060	111485712
4	115503001	115503412
4	115540645	115541255
4	117087298	117087623
4	117295570	117295952
4	117582391	117582962
4	117744684	117745131
4	117889511	117890175
4	118028034	118028583
4	118292696	118292980
4	118438416	118438692
4	120325083	120325431
4	122204538	122204967
4	122332158	122332796
4	122487853	122488302
4	122645447	122645824
4	122683970	122684248
4	126923366	126924098
4	127597823	127598301
4	129608642	129609038
5	2702083	2702608
5	3132768	3133112
5	3219592	3219906
5	3308848	3309192
5	3373695	3374077
5	5908654	5908917
5	6723048	6723415
5	6724143	6724453
5	6775934	6776217
5	7612954	7613315
5	9367981	9368348
5	9574675	9575113
5	10087588	10088268
5	10742686	10743299
5	10775947	10776292
5	10789461	10789871
5	11939674	11940212
5	12208202	12208525
5	12215561	12215996
5	13789119	13789493
5	13933187	13933576
5	14038071	14038460
5	14047335	14047661
5	14407622	14408085
5	14949159	14949694
5	17249331	17249746
5	17326463	17327019
5	17391509	17392074
5	17442233	17442498
5	18058814	18059204
5	18386621	18387155
5	19630494	19630996
5	21423100	21423424
5	22159248	22159874
5	22457717	22458056
5	26238801	26239271
5	27480049	27480510
5	27488327	27488865
5	27516450	27517250
5	29495974	29496319
5	30713442	30713908
5	30729512	30730024
5	35006223	35006639
5	41439681	41440150
5	41444429	41444677
5	41786374	41786837
5	41865233	41865547
5	42627443	42627905
5	47813648	47814003
5	47816598	47816902
5	51027421	51027716
5	52101281	52101862
5	54187956	54188227
5	56984809	56985334
5	57660381	57660691
5	58953151	58953746
5	60191286	60191660
5	60722550	60722831
5	62247536	62247961
5	63556265	63556832
5	63734287	63734588
5	65760065	65760839
5	67352656	67353127
5	67548816	67549230
5	67880732	67881065
5	67882729	67883016
5	68741639	68741925
5	69926298	69926864
5	77100276	77100675
5	77203690	77204300
5	77228837	77229510
5	77234551	77234862
5	77330880	77331459
5	77358166	77358573
5	77614290	77614723
5	78475455	78475719
5	81206752	81207146
5	81244840	81245472
5	81264416	81264957
5	81270480	81271118
5	81833215	81833476
5	83582821	83583293
5	83720886	83721358
5	83735787	83736498
5	83811592	83811826
5	85463548	85464004
5	87436431	87436926
5	87786335	87787009
5	88087535	88087914
5	88424528	88424873
5	89427111	89427788
5	89591518	89592008
5	89597830	89598247
5	89709961	89710357
5	89793214	89793584
5	90000387	90000783
5	90000900	90001384
5	90853174	90853843
5	91025064	91025676
5	92455813	92456619
5	93187917	93188223
5	93893319	93893929
5	98712629	98713757
5	100468765	100469232
5	103134934	103135766
5	103897738	103898169
6	383341	383899
6	1888283	1888920
6	1930695	1931047
6	4434395	4435567
6	6369017	6369536
6	6381798	6382087
6	6391922	6392596
6	6430374	6430707
6	6435045	6435424
6	6437948	6438380
6	6451073	6451540
6	6456707	6457604
6	6459744	6460125
6	6462560	6463000
6	6463667	6464103
6	6478417	6478853
6	6791758	6792129
6	7114930	7115508
6	7215600	7215939
6	7305437	7305985
6	7333125	7333475
6	8972202	8972654
6	8973162	8973460
6	9057785	9058278
6	9704779	9705288
6	9773952	9774708
6	9830930	9831232
6	9832086	9832954
6	9843318	9843810
6	12200005	12200528
6	12298695	12299187
6	12394324	12394584
6	12558342	12558814
6	12608008	12608313
6	12676115	12676665
6	13022570	13022906
6	13420049	13420411
6	13420628	13420921
6	14834154	14834487
6	15938635	15939119
6	17181591	17182317
6	17243293	17243890
6	17607208	17607718
6	17615309	17615591
6	17720949	17721816
6	18167820	18168199
6	18497421	18498191
6	18499016	18499383
6	18499627	18500058
6	18502914	18503225
6	18505951	18506585
6	18508615	18510956
6	19143743	19144123
6	19637515	19637787
6	19686366	19687069
6	21901170	21901528
6	22153005	22153421
6	22153546	22153901
6	27573565	27574092
6	28102185	28102674
6	28663282	28663568
6	29092522	29092848
6	31967029	31967330
6	33944716	33945189
6	34640361	34640600
6	37661940	37662482
6	37690126	37690363
6	37690838	37691261
6	38774964	38775309
6	39792980	39793767
6	39800338	39800642
6	40702259	40702599
6	42840714	42841247
6	43181504	43181803
6	43186335	43186616
6	43252516	43252953
6	43277993	43278421
6	43283871	43284414
6	43801572	43801860
6	44702475	44702944
6	44950169	44950843
6	47222926	47223627
6	47525338	47526047
6	47873563	47873824
6	48895089	48895637
6	49124092	49124583
6	49150927	49151422
6	49152763	49153117
6	49177424	49177951
6	49183444	49183888
6	51442883	51443232
6	51931708	51932071
6	52443918	52444244
6	52778635	52778941
6	53542342	53542834
6	59491953	59492262
6	59730967	59731357
6	63337824	63338230
6	63452950	63453620
6	63742887	63743286
6	63959420	63959709
6	64194533	64194895
6	65031566	65032198
6	66188930	66189340
6	67234405	67234749
6	67489632	67489974
6	67490458	67490793
6	68874430	68874708
6	68958611	68959116
6	69014102	69014439
6	69388555	69389000
6	69913610	69914126
6	70293261	70293666
6	70293783	70294062
6	70563866	70564324
6	71890611	71890926
6	72163349	72163869
6	72210569	72211385
6	74501518	74501986
6	74609977	74610229
6	74986229	74986547
6	75125330	75125582
6	75137792	75138582
6	75258495	75258798
6	75667724	75668003
6	75774287	75774655
6	77696962	77697266
6	77820949	77821602
6	78441355	78441619
6	79309196	79309766
6	80801857	80802464
6	80816352	80817119
6	82286908	82287279
6	83192131	83192555
6	83430073	83430453
6	83534285	83534632
6	84761582	84761996
6	84762094	84762420
6	84931082	84931365
6	85956320	85956613
6	86067601	86067929
6	86074519	86074811
6	86148909	86149324
6	89581796	89582103
6	89690355	89691461
6	89697124	89698231
6	92303892	92304406
6	92354501	92354778
6	92356408	92356644
6	93842049	93842430
6	95314889	95315244
6	95534748	95536087
6	95569414	95569915
6	96497140	96497679
6	96776651	96777138
6	97136055	97136622
6	100312164	100312797
6	101472415	101472859
6	101875981	101876494
6	103409502	103409837
6	103657705	103658048
6	106886273	106886705
6	106886841	106887174
6	106891398	106891854
6	107152151	107152787
6	107179787	107180228
6	108156078	108156516
6	108816271	108816817
6	109182203	109182774
6	111757702	111758404
6	112601538	112602387
6	112613444	112613756
6	115457339	115457754
6	116300556	116301369
6	119003102	119003616
6	119305720	119306031
6	127939145	127939895
6	128777278	128777703
6	129434930	129435234
6	132278084	132278402
6	135196730	135197442
6	137795442	137795931
6	137865268	137865722
6	142640383	142640665
6	144868257	144868545
6	145057682	145058054
6	146190170	146190442
6	146915878	146916312
6	147273720	147274476
6	148010547	148011188
6	149770454	149770779
6	149798521	149798999
6	149804453	149804893
6	151241432	151241702
6	151303235	151303728
6	152921274	152921760
6	153487674	153487908
6	153488453	153489042
6	155872554	155873077
6	156022298	156023005
6	156634551	156635057
6	156751657	156752199
6	157243016	157243684
6	157919181	157919684
6	158237177	158237620
6	159189548	159190044
6	159307294	159308034
6	159470085	159470694
6	159487135	159487717
6	159951278	159951712
6	161219730	161220264
6	162800316	162800856
6	165948367	165948798
6	169597997	169598965
7	1609698	1610085
7	2083761	2084263
7	2125182	2125441
7	3094353	3094681
7	3431432	3431918
7	4299521	4300001
7	4377205	4377500
7	4411904	4412203
7	4476041	4476427
7	4592259	4592623
7	5155454	5155837
7	8124482	8124941
7	8304373	8304773
7	8320464	8320797
7	8877147	8877483
7	11433497	11434235
7	12546717	12547165
7	12778188	12778814
7	14109143	14109829
7	15965984	15966285
7	16478731	16479175
7	16599151	16599759
7	18090339	18090649
7	19157057	19157501
7	19233153	19233777
7	19318634	19319070
7	20163036	20163339
7	20628344	20628590
7	20663321	20663664
7	20669634	20670122
7	21004000	21004324
7	23809025	23809344
7	24160066	24160528
7	28924832	28925232
7	29228500	29229081
7	29834258	29834739
7	30976792	30977228
7	31103218	31103506
7	31243875	31244190
7	31256865	31257345
7	31467214	31467970
7	31483726	31484142
7	31529275	31530121
7	31584347	31584555
7	32565987	32566610
7	32735703	32736221
7	33006093	33006509
7	35533499	35533933
7	35534430	35534903
7	35535058	35535427
7	36649044	36649864
7	36763967	36764298
7	36894491	36894824
7	36933696	36934341
7	36949627	36950268
7	36956339	36956624
7	37127073	37127374
7	37178206	37178688
7	37931077	37931818
7	38261900	38262212
7	38263608	38263931
7	38321320	38321678
7	38839709	38840295
7	39221720	39222464
7	41763353	41763787
7	46350797	46351099
7	46560372	46560626
7	46822202	46822798
7	46876387	46876767
7	46902815	46903187
7	48945546	48946170
7	51964901	51965360
7	52487649	52487863
7	52499463	52499877
7	53471596	53472025
7	53573844	53574202
7	55601145	55601433
7	55620956	55621477
7	55785262	55785708
7	56597176	56597650
7	57172608	57173073
7	57190674	57191170
7	57234489	57234856
7	57588300	57588640
7	58000111	58000683
7	58409524	58409770
7	58538687	58539113
7	58788107	58788745
7	58908514	58909006
7	64500533	64500828
7	64531907	64532453
7	64559630	64560543
7	67426909	67427308
7	67430522	67430843
7	69813949	69814573
7	71869922	71870973
7	73163343	73164002
7	73258322	73258829
7	73389539	73389913
7	74680742	74681012
7	76173136	76173493
7	78425922	78426506
7	83225142	83226019
7	83652355	83652699
7	83785550	83785912
7	84012117	84012488
7	85090366	85091285
7	85730846	85731304
7	87887295	87887595
7	87959186	87959572
7	87992288	87992771
7	88035196	88035471
7	88071510	88071838
7	88143667	88144315
7	88202124	88202666
7	88876766	88877476
7	89320174	89320390
7	91627209	91627590
7	91804190	91804559
7	91909168	91909442
7	92186241	92186572
7	92237393	92237693
7	92403955	92404275
7	92576255	92576690
7	92635528	92635903
7	93318694	93319014
7	93522089	93522310
7	93529769	93530190
7	93591747	93592099
7	93592868	93593579
7	94857843	94858696
7	95507430	95508216
7	95773345	95774075
7	97163456	97163931
7	98107148	98107448
7	98734594	98734854
7	98792714	98792932
7	107733210	107733753
7	109104798	109105261
7	110410461	110410830
7	111099625	111100112
7	111197545	111197819
7	111254963	111255412
7	111547097	111547441
7	112372554	112373128
7	112436152	112436523
7	112793508	112793816
7	113176257	113176586
7	113479409	113480008
7	114219527	114220143
7	114248681	114248979
7	115174200	115175023
7	115245345	115245743
7	115559942	115560559
7	115581573	115581970
7	115664255	115664993
7	115912469	115913110
7	116444728	116445333
7	116573940	116574378
7	116723764	116724333
8	288623	288983
8	304223	305041
8	1585618	1585868
8	4359001	4359611
8	4359927	4360320
8	5444659	5445253
8	5485691	5486501
8	5949706	5950249
8	7871335	7871838
8	8110271	8111148
8	10723634	10724279
8	10763278	10763857
8	11077162	11077427
8	15390076	15390579
8	15422732	15423229
8	16907734	16908017
8	17928456	17928827
8	18279429	18280091
8	18282076	18282615
8	18287185	18287807
8	18336644	18337047
8	18409941	18410208
8	18931295	18931751
8	20480634	20480955
8	22299103	22299948
8	29586559	29587157
8	30555492	30555766
8	30568761	30569253
8	30610142	30610652
8	32044775	32045035
8	32621134	32621598
8	32634346	32634857
8	32648432	32648796
8	35259662	35260169
8	37634297	37634556
8	38154098	38154444
8	39505225	39505931
8	39747846	39748432
8	39748789	39749288
8	39757534	39758075
8	41735068	41735641
8	44764120	44764579
8	45046149	45046690
8	45948504	45949022
8	47910799	47911329
8	55892330	55893030
8	66475818	66476066
8	66624958	66625572
8	66846104	66846432
8	69731685	69732298
8	70840056	70840535
8	71676213	71676564
8	71967845	71968397
8	71988548	71989155
8	72096835	72097591
8	72176499	72176761
8	74562695	74563233
8	74570372	74570687
8	77588778	77589308
8	77769688	77769949
8	78058717	78059157
8	80555414	80555921
8	81563756	81564296
8	82239363	82239653
8	82941332	82941807
8	82949269	82949626
8	84354768	84355090
8	84363883	84364168
8	87413023	87413431
8	95189393	95189825
8	95386167	95387038
8	95525297	95525585
8	98728342	98728825
8	100488344	100488653
8	100734009	100734487
8	108314459	108315429
8	111166500	111166913
8	112761731	112762236
8	112924166	112924474
8	113945447	113945862
8	113991071	113991556
8	116152429	116153222
8	117980850	117981328
8	118442536	118442793
8	119589109	119589458
8	120742719	120743427
8	120826496	120826846
8	121169155	121169555
8	129164715	129165267
8	130079499	130079977
8	130387563	130388189
8	130702087	130702658
8	131500682	131501159
8	136421916	136422571
8	136427542	136427991
8	138650382	138650879
8	138843274	138843823
9	118602	118836
9	2037434	2037851
9	3862100	3863075
9	3863200	3863592
9	4040263	4040660
9	6091829	6092241
9	6149189	6149457
9	6894250	6894829
9	7307680	7308132
9	7550088	7550505
9	8231368	8231677
9	9636802	9637183
9	9814111	9814465
9	10065513	10065824
9	10536826	10537449
9	10913018	10913318
9	11898581	11898944
9	20736092	20736402
9	26011527	26012246
9	26020303	26020661
9	26020761	26021187
9	26654617	26655012
9	27382705	27383077
9	32853956	32854376
9	36674880	36675291
9	36878334	36878728
9	38322687	38323028
9	38366706	38367080
9	38645266	38646034
9	38936999	38937445
9	39077856	39078146
9	39643443	39643720
9	39860886	39861291
9	41648628	41648963
9	43185824	43186386
9	44200464	44201660
9	44230741	44231278
9	44427252	44427581
9	44449304	44449718
9	45797148	45797537
9	46166532	46166958
9	48115144	48115392
9	48156971	48157606
9	48228030	48228249
9	48266041	48267065
9	52279845	52280769
9	52598596	52599025
9	63255206	63256019
9	63264210	63264796
9	63287207	63287509
9	63291381	63292112
9	63759196	63759608
9	63896748	63897778
9	63934736	63935300
9	64460560	64460859
9	65267405	65267887
9	67050415	67051153
9	67337338	67337925
9	67713237	67713603
9	72623497	72623782
9	75604954	75605389
9	75912070	75912642
9	76052367	76052867
9	77557481	77557793
9	78356439	78357251
9	79684318	79684613
9	83260252	83260708
9	84808268	84808683
9	86422982	86423421
9	86588838	86589402
9	89192416	89192873
9	91165070	91165486
9	92831189	92831818
9	92958600	92959291
9	93029849	93030515
9	93317420	93317771
9	93858293	93858650
9	98045519	98045898
9	99658644	99658970
9	102294734	102295101
9	104029839	104030664
9	105212192	105212585
9	105501661	105502167
9	106921928	106922222
9	107699252	107699617
9	107705951	107706858
9	108284672	108284993
9	112468929	112469607
9	114897967	114898738
9	115108186	115108912
9	115524758	115525319
9	115745991	115746520
9	115752812	115753460
9	115783741	115784432
9	115798824	115799323
9	115800132	115800598
9	118107229	118107676
9	118122370	118122599
9	118409504	118409848
9	120303420	120304085
9	120409248	120409804
9	121463373	121463899
9	123552315	123553183
9	123685428	123685833
9	123928829	123929153
9	125670134	125670652
9	125846216	125846674
9	126515582	126516185
9	126539823	126540127
9	126541486	126541933
9	126640116	126640597
9	127065140	127065419
9	129233790	129234013
9	129650258	129651041
9	129726034	129726481
9	130740620	130741228
9	131102713	131103167
9	131184253	131184677
9	131356962	131357533
9	131572512	131573165
9	131594721	131595370
9	133163759	133164085
9	133298178	133298555
9	139272135	139272462
9	139328153	139328724
9	139370615	139370987
9	139460719	139461209
10	1632004	1632458
10	4534538	4535497
10	9498167	9498820
10	10145922	10146209
10	10181296	10181866
10	11649928	11650321
10	12419879	12420223
10	13401300	13401680
10	13401911	13402221
10	22748606	22749011
10	23020378	23020778
10	24761030	24761539
10	25780572	25781078
10	27240390	27240684
10	27570522	27570919
10	27572372	27573108
10	27878980	27879331
10	28578159	28578474
10	29186414	29186964
10	29187518	29187873
10	30795455	30795925
10	30806227	30806912
10	32868076	32868436
10	33103796	33104449
10	33107449	33108098
10	33977730	33978236
10	33987523	33987947
10	37972525	37972925
10	38379852	38380107
10	40324154	40325178
10	40655697	40656969
10	40661615	40661892
10	41232662	41233167
10	41501663	41502024
10	46002761	46003449
10	46689315	46689788
10	46919712	46920249
10	47979807	47980186
10	47981508	47981862
10	47984861	47985256
10	50789352	50789693
10	50862949	50863440
10	51124536	51124911
10	51158897	51159212
10	53628482	53629042
10	53649426	53649847
10	55940316	55940716
10	56228333	56228783
10	56311866	56312192
10	56408217	56408700
10	56956271	56957096
10	57129810	57130291
10	57286167	57286535
10	57292003	57292385
10	57390739	57391134
10	57873721	57874619
10	58944672	58944983
10	59335694	59336575
10	59434298	59434759
10	64870143	64871021
10	64874392	64874853
10	66060949	66061572
10	69185682	69186264
10	69280488	69280847
11	669425	669895
11	814495	814726
11	2837753	2838147
11	5946618	5946954
11	5985574	5985962
11	6839839	6840890
11	9563151	9563702
11	9617078	9617706
11	9627879	9628195
11	16050627	16050983
11	16230531	16230959
11	17918367	17918783
11	18068428	18068885
11	20848310	20848551
11	20853067	20853469
11	21206688	21207056
11	21234343	21234595
11	21907748	21908060
11	22248780	22249141
11	23592742	23593558
11	24964255	24964944
11	27928031	27928405
11	28361532	28361953
11	33268536	33268774
11	45238099	45238912
11	51779098	51779491
11	52373270	52373647
11	52399617	52400272
11	58098325	58098999
11	58196824	58197645
11	58941258	58941828
11	60523588	60524087
11	62357643	62358101
11	63723406	63723760
11	65296791	65297199
11	66079821	66080466
11	66387206	66387499
11	66505687	66506005
11	66985937	66986655
11	67270391	67270755
11	69720701	69721260
11	70286203	70286987
11	70463598	70464170
11	75773219	75773667
11	78723870	78724245
12	1002487	1002880
12	1004134	1004472
12	1010715	1011275
12	1449004	1449699
12	1455922	1456288
12	3201063	3201412
12	3661813	3662121
12	4435438	4435953
12	4535088	4535753
12	4924358	4924647
12	4943752	4944141
12	4949247	4949721
12	5127669	5127982
12	5202023	5202408
12	5814860	5815272
12	5821335	5821813
12	6014311	6014851
12	6192265	6192494
12	6192746	6193456
12	6203471	6203716
12	7315570	7316128
12	7652050	7652384
12	7868346	7868753
12	8824244	8824647
12	10599139	10599797
12	10990679	10991459
12	11165258	11165856
12	11364004	11364422
12	11364665	11365242
12	11519055	11519498
12	11638773	11639359
12	13752902	13753320
12	14012213	14012491
12	14540832	14541340
12	14752397	14752909
12	16733106	16733412
12	20204776	20205200
12	20731856	20732161
12	20818785	20819488
12	20825034	20825508
12	21864783	21865139
12	21870110	21870642
12	22405499	22405983
12	22413401	22413996
12	22582889	22584146
12	22844913	22845239
12	25058452	25058830
12	25720572	25721014
12	25826166	25826648
12	26297264	26297981
12	27129653	27130023
12	27146001	27146694
12	31779980	31780344
12	34645187	34645733
12	34656643	34657124
12	35552162	35553130
12	35606262	35606631
12	36063743	36064010
12	36451647	36452150
12	38775969	38776305
12	38867408	38867763
12	39813464	39813798
12	39828682	39828939
12	40128807	40129061
12	42086652	42086983
12	43409491	43409914
12	43563480	43563824
12	45366358	45367012
12	45371048	45371467
12	45776998	45777260
12	45884954	45885335
12	46455775	46456266
12	46750712	46751033
12	47387346	47388158
12	47631897	47632244
12	48130182	48130579
12	52477564	52478173
12	52502777	52503338
12	52688730	52689092
12	53577321	53577642
12	58878251	58878559
12	60134594	60135238
12	60462739	60463106
12	60774661	60774937
12	60775509	60775755
13	1952028	1952294
13	2153716	2154351
13	3190152	3190672
13	3917639	3917941
13	4224858	4225708
13	9515817	9516257
13	10179029	10179545
13	10246441	10247021
13	12359186	12360027
13	18140260	18140529
13	18484608	18484881
13	22350680	22350957
13	22395115	22395618
13	22913971	22914515
13	24524454	24524842
13	26319364	26320015
13	26676030	26676331
13	28860756	28861128
13	28934658	28935357
13	29867561	29868051
13	30177099	30177512
13	31085833	31086256
13	31419711	31420141
13	32017283	32017774
13	32749216	32749534
13	34900837	34901377
13	35171856	35172106
13	35322618	35322941
13	35370373	35370685
13	37366623	37367074
13	38845339	38845761
13	38852688	38853023
13	39457563	39458048
13	39615219	39615453
13	40103955	40104402
13	40291575	40292213
13	43028516	43029160
13	43430652	43431182
13	45767069	45767514
13	47502612	47503209
13	48329939	48330171
13	49215677	49216012
13	50653297	50653536
13	51302926	51303541
13	51366587	51367133
13	52593866	52594128
13	53708573	53709046
13	53825159	53825525
13	53825977	53826412
13	54901192	54901592
13	54901751	54902238
13	56704865	56705229
13	66897662	66898019
13	67086014	67086753
13	67329131	67329908
13	68674709	68675182
13	70183951	70184369
13	70186234	70186572
13	70194073	70194928
13	70388244	70388661
13	70388843	70389250
13	70938993	70939673
13	73848379	73848873
13	74898956	74899380
13	74905502	74905937
13	77265278	77265663
13	78916082	78917090
13	79164891	79165258
13	82121975	82122374
13	83743856	83744374
13	85906558	85906869
13	86020707	86021611
13	86305674	86306259
13	88483701	88483935
13	88901326	88901608
13	88946938	88947518
13	88998343	88998630
13	90004591	90005313
13	90278075	90278455
13	90470397	90470772
13	90544160	90544651
13	91022074	91022430
13	91479972	91480468
13	94161051	94161334
13	100265156	100265709
13	100540585	100540895
13	100807301	100808127
13	106777467	106778056
13	106778941	106779252
13	109623150	109623529
13	109699236	109699698
13	109723418	109723861
13	109724109	109724535
13	110232022	110233129
13	110308586	110308946
13	110670534	110671055
13	110859570	110860489
13	110872719	110873288
13	111132729	111133121
13	113388972	113389347
13	115473102	115473618
13	116661118	116661736
13	117052027	117052517
13	122271898	122272218
13	124521651	124522101
13	124742810	124743247
13	124771208	124771585
13	124772914	124773479
13	125462188	125462609
13	125528616	125529162
13	125711579	125712089
13	126068776	126069334
13	127630816	127631067
13	127648044	127648624
13	127974458	127974810
13	130058303	130058944
13	130437544	130437988
13	130438111	130438404
13	130846287	130846953
13	131688017	131688400
13	132092925	132094081
13	134083795	134084084
13	134727289	134727627
13	136632905	136633310
13	137291412	137291772
13	137343603	137343858
13	140127770	140128262
13	141530452	141531048
13	145198634	145198980
13	145474588	145475066
13	145528522	145529155
13	145674259	145674655
13	145819905	145820362
13	145885784	145886054
13	147004676	147005474
13	147665890	147666295
13	148577518	148578003
13	148659810	148660251
13	150366051	150366983
13	150377239	150377599
13	150381606	150382071
13	151141228	151141632
13	153794934	153795268
13	154021827	154022707
13	157195072	157195682
13	158156486	158156835
13	158188666	158189152
13	158277475	158277784
13	158362307	158363039
13	158407858	158408172
13	159973427	159973760
13	160149543	160150033
13	167873653	167874111
13	173726970	173727279
13	176499028	176499452
13	178304274	178304742
13	179762456	179762769
13	179840625	179841028
13	179842504	179842793
13	180333193	180333464
13	180994260	180994659
13	182083869	182084230
13	182372771	182373035
13	188990679	188991077
13	189071837	189072223
13	189079882	189080322
13	189084916	189085654
13	191899293	191899803
13	191911750	191912355
13	193376309	193376789
13	195552917	195553337
13	197120617	197120884
13	197129991	197130390
13	198336933	198337521
13	199162932	199163354
13	199953506	199953857
13	199979716	199980232
13	200798089	200798409
13	202032832	202033232
13	202473629	202474015
13	202487672	202488336
13	203039648	203039925
13	203117341	203117726
13	205715586	205716031
13	205994161	205994395
13	206544490	206544953
13	206570440	206570835
13	207280563	207281174
13	208231349	208231818
14	1191280	1191652
14	1370114	1370599
14	1381223	1381576
14	1391262	1391731
14	2315440	2315856
14	6327345	6327900
14	6328140	6329025
14	6329151	6329437
14	6485496	6486039
14	6607169	6607725
14	6648618	6648963
14	9552559	9553083
14	10213598	10213990
14	12946315	12946674
14	14571541	14571910
14	15922185	15922564
14	19937656	19937949
14	20539088	20539310
14	20754415	20754828
14	20886632	20887352
14	26303090	26303679
14	28200831	28201070
14	28224103	28224534
14	28241700	28242179
14	28698477	28698760
14	28930189	28930737
14	30017203	30017506
14	30348193	30348545
14	30841712	30842187
14	30930739	30931077
14	31017385	31018172
14	31386443	31386790
14	32350783	32351712
14	34382670	34383036
14	35702261	35702717
14	36427432	36428173
14	36451358	36452093
14	36452587	36453092
14	37452446	37453268
14	37474769	37475309
14	41994832	41995339
14	43163402	43163711
14	43551998	43552406
14	43577657	43578008
14	46114399	46114909
14	46122362	46122751
14	47016872	47017327
14	47862203	47862696
14	47990882	47991244
14	48005546	48005934
14	48006985	48007369
14	49524613	49524858
14	49683663	49683955
14	49686905	49687210
14	49915675	49916050
14	50751702	50752305
14	51543879	51544292
14	51560240	51560665
14	54628163	54628717
14	56135566	56136018
14	56429285	56429744
14	56613053	56613714
14	59518881	59519295
14	59521644	59522168
14	59637298	59637651
14	60074793	60075171
14	60521751	60522138
14	62753473	62754140
14	62908269	62908744
14	65346104	65346396
14	65521172	65521683
14	65652276	65652731
14	65668381	65668834
14	67090789	67091129
14	67305940	67306381
14	71004702	71005073
14	71966246	71966553
14	72141882	72142553
14	72152362	72152609
14	72882942	72883595
14	72895108	72895548
14	72897407	72897770
14	73752341	73752794
14	77467230	77467579
14	77482875	77483254
14	81511485	81511933
14	81512531	81512879
14	81895782	81896262
14	82235874	82236404
14	82308252	82308619
14	87471235	87471672
14	89120395	89121139
14	89338920	89339617
14	89376876	89377366
14	90435657	90436301
14	90519635	90520056
14	90867779	90868283
14	96351998	96352588
14	97102561	97103036
14	99414427	99414794
14	99782227	99782685
14	101263380	101263743
14	101330985	101331410
14	101431380	101431905
14	103350283	103350752
14	105502121	105502613
14	106621314	106621575
14	106638326	106638941
14	108149627	108149874
14	108260348	108260668
14	108269640	108270162
14	108384897	108385189
14	108970033	108970490
14	109511917	109512387
14	110996897	110997447
14	112922879	112923308
14	113511916	113512810
14	113892048	113892491
14	114194052	114194520
14	114744171	114744781
14	117307093	117307702
14	117309454	117309897
14	120366636	120367042
14	121132684	121133276
14	121245830	121246309
14	122601310	122601789
14	122707836	122708360
14	122950773	122951092
14	123372244	123372683
14	123460027	123460539
14	125029922	125030350
14	127035681	127036254
14	127056821	127057103
14	129465310	129465644
14	130446786	130447253
14	131593992	131594571
14	131635435	131635937
14	131636418	131636807
14	131835400	131835662
14	131835792	131836163
14	131844321	131844731
14	132083918	132084355
14	134078535	134079253
14	134083407	134083905
14	134449594	134450554
14	138463238	138463973
14	138478599	138479076
14	139923053	139923461
14	141723311	141723628
15	544328	544768
15	545240	545720
15	1815416	1815924
15	2328967	2329303
15	2518206	2518762
15	6371631	6372068
15	6403685	6404487
15	7920383	7921012
15	9162087	9163011
15	10425180	10425472
15	10426768	10427264
15	12532039	12532367
15	13831376	13831936
15	13868873	13869542
15	16104624	16105199
15	17163764	17164968
15	17179130	17179620
15	17307804	17308331
15	23656941	23657220
15	24776815	24777188
15	29795987	29796670
15	30767637	30768508
15	30768975	30769241
15	31675510	31676296
15	33221117	33221774
15	33494205	33494629
15	33544230	33544586
15	33942187	33942740
15	45273143	45273531
15	45531937	45532213
15	46165039	46165668
15	46697751	46698151
15	48216245	48216612
15	48217362	48218116
15	49111340	49111813
15	49259943	49261014
15	50373670	50374056
15	54658678	54658974
15	56161848	56162177
15	56207557	56207992
15	56275209	56275453
15	58769042	58769514
15	59183226	59183522
15	65512611	65513373
15	65945317	65945616
15	66805321	66805719
15	67190077	67190720
15	69031391	69031952
15	69780674	69781243
15	71289419	71290219
15	74912168	74913170
15	75124740	75125093
15	75479400	75479657
15	77065131	77065822
15	77292109	77292438
15	77691378	77691697
15	77692241	77692829
15	78764280	78764922
15	79253690	79254057
15	80017639	80017940
15	82005693	82006099
15	82921344	82921859
15	83111194	83111711
15	83323986	83324464
15	83570557	83571136
15	85066385	85066980
15	85157075	85158041
15	85389333	85389841
15	88496004	88496335
15	88749945	88750302
15	95048450	95049093
15	96254603	96255104
15	97910398	97911217
15	99215407	99215779
15	99995009	99995533
15	100981519	100981822
15	101076283	101076658
15	101128030	101128399
15	103394349	103394882
15	104239859	104240279
15	104250402	104250817
15	104771712	104772197
15	105916506	105917010
15	107114216	107114495
15	107215577	107216014
15	107276129	107276402
15	109515671	109516334
15	110349609	110349946
15	110358059	110358478
15	110998778	110999148
15	110999541	110999941
15	112949423	112949863
15	112960651	112961082
15	116533396	116533751
15	117409306	117409974
15	117514981	117515388
15	119531969	119532498
15	119718213	119718671
15	120106107	120106521
15	120308169	120308412
15	120360360	120360988
15	120828769	120829081
15	121037548	121038040
15	121289529	121289883
15	122011517	122012289
15	124606267	124606865
15	124748643	124749045
15	126228864	126229272
15	127740264	127740678
15	128248679	128248955
15	130804711	130805233
15	130813811	130814270
15	131564464	131564760
15	133667341	133667881
15	134119311	134119613
15	134303880	134304269
15	136521207	136521468
15	137714343	137714899
15	137830114	137830548
15	138560395	138560860
15	138565320	138565946
15	138682624	138683127
16	3914661	3915054
16	4132239	4132643
16	4378135	4378569
16	5195293	5195759
16	5787504	5788126
16	5800128	5800522
16	18757070	18757670
16	19615260	19615581
16	19629985	19630552
[truncated: 236 more rows]
